# Supplementary material for: PanGFR-HM: A Dynamic Web Resource for Pan-Genomic and Functional Profiling of Human Microbiome With Comparative Features
Source: Front Microbiol. 2018 Oct 8;9:2322. doi: 10.3389/fmicb.2018.02322 (PMC6187978; doi:10.3389/fmicb.2018.02322)
Supplement: Supplementary file 2 [file Table_1.XLSX]

## Sheet: Supplementary File 1
Supplementary File 1 PanGFR-HM: a dynamic web resource for pan-genomic and functional profiling of human microbiome with comparative features. Narendrakumar M. Chaudhari1, Anupam Gautam, Vinod Kumar Gupta, Gagneet Kaur, Chitra Dutta and Sandip Paul* *Correspondence: sandippaul@iicb.res.in

## Sheet: Table S1
Supplementary File 1, Table S1: Complete list of HMP strains included in PanGFR-HM Database.
Sr. No.	Organism Name	Domain	Phylum	Order	Genus	Body Site	NCBI Project ID	No. of Proteins	Genomic G+C%
1	Methanobrevibacter smithii DSM 2374	Archaea	Euryarchaeota	Methanobacteriales	Methanobrevibacter	Gastrointestinal tract	29303	1716	32.1
2	Methanobrevibacter smithii DSM 2375	Archaea	Euryarchaeota	Methanobacteriales	Methanobrevibacter	Gastrointestinal tract	27821	1709	32
3	[Bacteroides] pectinophilus ATCC 43243	Bacteria	Firmicutes	Clostridiales	[Bacteroides]	Gastrointestinal tract	27825	3246	41.6
4	[Clostridium asparagiforme] DSM 15981	Bacteria	Firmicutes	Clostridiales	Lachnoclostridium	Gastrointestinal tract	29263	6818	54.8
5	[Clostridium] bolteae 90A5	Bacteria	Firmicutes	Clostridiales	Lachnoclostridium	Unknown	64845	5761	49.4
6	[Clostridium] bolteae 90A9	Bacteria	Firmicutes	Clostridiales	Lachnoclostridium	Unknown	64847	5746	49.8
7	[Clostridium] bolteae 90B3	Bacteria	Firmicutes	Clostridiales	Lachnoclostridium	Unknown	64849	5972	49.5
8	[Clostridium] bolteae 90B7	Bacteria	Firmicutes	Clostridiales	Lachnoclostridium	Unknown	64851	5801	49.4
9	[Clostridium] bolteae 90B8	Bacteria	Firmicutes	Clostridiales	Lachnoclostridium	Unknown	64853	5941	48.7
10	[Clostridium] bolteae ATCC BAA-613	Bacteria	Firmicutes	Clostridiales	Lachnoclostridium	Gastrointestinal tract	18165	7284	48
11	[Clostridium] cf. saccharolyticum K10	Bacteria	Firmicutes	Clostridiales	Lachnoclostridium	Gastrointestinal tract	45855	3073	50.1
12	[Clostridium] citroniae WAL-17108	Bacteria	Firmicutes	Clostridiales	Lachnoclostridium	Gastrointestinal tract	46385	6079	49.1
13	[Clostridium] clostridioforme 2_1_49FAA	Bacteria	Firmicutes	Clostridiales	Lachnoclostridium	Gastrointestinal tract	46389	5256	49.1
14	[Clostridium] clostridioforme 90A1	Bacteria	Firmicutes	Clostridiales	Lachnoclostridium	Unknown	64857	5583	48.8
15	[Clostridium] clostridioforme 90A3	Bacteria	Firmicutes	Clostridiales	Lachnoclostridium	Unknown	64859	5149	49.5
16	[Clostridium] clostridioforme 90A4	Bacteria	Firmicutes	Clostridiales	Lachnoclostridium	Unknown	64861	5632	48.6
17	[Clostridium] clostridioforme 90A6	Bacteria	Firmicutes	Clostridiales	Lachnoclostridium	Unknown	64863	5773	48.9
18	[Clostridium] clostridioforme 90A7	Bacteria	Firmicutes	Clostridiales	Lachnoclostridium	Unknown	64865	5634	49.4
19	[Clostridium] clostridioforme 90A8	Bacteria	Firmicutes	Clostridiales	Lachnoclostridium	Unknown	64867	5828	49
20	[Clostridium] clostridioforme 90B1	Bacteria	Firmicutes	Clostridiales	Lachnoclostridium	Unknown	64869	5235	49.4
21	[Clostridium] clostridioforme CM201	Bacteria	Firmicutes	Clostridiales	Lachnoclostridium	Unknown	64871	5328	49.4
22	[Clostridium] hathewayi 12489931	Bacteria	Firmicutes	Clostridiales	Hungatella	Unknown	64875	5936	49.4
23	[Clostridium] hathewayi DSM 13479	Bacteria	Firmicutes	Clostridiales	Hungatella	Gastrointestinal tract	30755	7572	47.7
24	[Clostridium] hathewayi WAL-18680	Bacteria	Firmicutes	Clostridiales	Hungatella	Gastrointestinal tract	46393	5183	50.1
25	[Clostridium] hylemonae DSM 15053	Bacteria	Firmicutes	Clostridiales	Lachnoclostridium	Gastrointestinal tract	30369	3976	48.3
26	[Clostridium] innocuum 2959	Bacteria	Firmicutes	Erysipelotrichales	Erysipelatoclostridium	Unknown	64877	4667	43.7
27	[Clostridium] leptum DSM 753	Bacteria	Firmicutes	Clostridiales	Ruminiclostridium	Gastrointestinal tract	18923	3923	49
28	[Clostridium] methylpentosum DSM 5476	Bacteria	Firmicutes	Clostridiales	Ruminiclostridium	Gastrointestinal tract	30029	3907	49.9
29	[Clostridium] scindens ATCC 35704	Bacteria	Firmicutes	Clostridiales	Lachnoclostridium	Gastrointestinal tract	18175	3995	45.8
30	[Clostridium] spiroforme DSM 1552	Bacteria	Firmicutes	Erysipelotrichales	Erysipelatoclostridium	Gastrointestinal tract	18925	2465	28.7
31	[Clostridium] symbiosum WAL-14163	Bacteria	Firmicutes	Clostridiales	Lachnoclostridium	Gastrointestinal tract	46399	4688	47.6
32	[Clostridium] symbiosum WAL-14673	Bacteria	Firmicutes	Clostridiales	Lachnoclostridium	Gastrointestinal tract	46401	4194	48.3
33	[Eubacterium] cylindroides T2-87	Bacteria	Firmicutes	Erysipelotrichales	Faecalitalea	Gastrointestinal tract	45917	1442	37
34	[Eubacterium] dolichum DSM 3991	Bacteria	Firmicutes	Erysipelotrichales	unclassified Erysipelotrichaceae	Gastrointestinal tract	18927	2350	37.8
35	[Eubacterium] hallii DSM 3353	Bacteria	Firmicutes	Clostridiales	[Eubacterium]	Gastrointestinal tract	18177	3233	38.3
36	[Eubacterium] siraeum 70/3	Bacteria	Firmicutes	Clostridiales	Ruminiclostridium	Gastrointestinal tract	39157	2347	45
37	[Eubacterium] siraeum DSM 15702	Bacteria	Firmicutes	Clostridiales	Ruminiclostridium	Gastrointestinal tract	18921	2703	44.8
38	[Eubacterium] siraeum V10Sc8a	Bacteria	Firmicutes	Clostridiales	Ruminiclostridium	Gastrointestinal tract	45919	2211	45.3
39	[Eubacterium] yurii subsp. margaretiae ATCC 43715	Bacteria	Firmicutes	Clostridiales	Peptoanaerobacter	Oral	50511	2134	33.8
40	Acetobacteraceae bacterium AT-5844	Bacteria	Proteobacteria	Rhodospirillales	Acetobacteraceae	Skin	70153	5289	67.1
41	Achromobacter piechaudii ATCC 43553	Bacteria	Proteobacteria	Burkholderiales	Achromobacter	Airways	46343	5755	64.7
42	Achromobacter xylosoxidans C54	Bacteria	Proteobacteria	Burkholderiales	Achromobacter	Airways	38739	6010	67.8
43	Acidaminococcus sp. BV3L6	Bacteria	Firmicutes	Selenomonadales	Acidaminococcus	Urogenital tract	89623	2115	49.6
44	Acidaminococcus sp. D21	Bacteria	Firmicutes	Selenomonadales	Acidaminococcus	Gastrointestinal tract	34117	2005	50.8
45	Acidaminococcus sp. HPA0509	Bacteria	Firmicutes	Selenomonadales	Acidaminococcus	Gastrointestinal tract	169431	2108	50
46	Acinetobacter baumannii 6013150	Bacteria	Proteobacteria	Pseudomonadales	Acinetobacter	Skin	33071	670	36.4
47	Acinetobacter baumannii 6014059	Bacteria	Proteobacteria	Pseudomonadales	Acinetobacter	Skin	33073	709	32.5
48	Acinetobacter baumannii ATCC 19606 = CIP 70.34	Bacteria	Proteobacteria	Pseudomonadales	Acinetobacter	Urogenital tract	38509	3766	39.6
49	Acinetobacter calcoaceticus RUH2202	Bacteria	Proteobacteria	Pseudomonadales	Acinetobacter	Skin	38337	3566	39.2
50	Acinetobacter haemolyticus ATCC 19194	Bacteria	Proteobacteria	Pseudomonadales	Acinetobacter	Airways	43187	3491	39.5
51	Acinetobacter johnsonii SH046	Bacteria	Proteobacteria	Pseudomonadales	Acinetobacter	Skin	38339	3363	41.7
52	Acinetobacter junii SH205	Bacteria	Proteobacteria	Pseudomonadales	Acinetobacter	Gastrointestinal tract	38341	3186	39.3
53	Acinetobacter lwoffii SH145	Bacteria	Proteobacteria	Pseudomonadales	Acinetobacter	Skin	38343	3134	43.4
54	Acinetobacter radioresistens SH164	Bacteria	Proteobacteria	Pseudomonadales	Acinetobacter	Gastrointestinal tract	38345	2874	42.6
55	Acinetobacter radioresistens SK82	Bacteria	Proteobacteria	Pseudomonadales	Acinetobacter	Skin	34081	3188	42.2
56	Acinetobacter sp. ATCC 27244	Bacteria	Proteobacteria	Pseudomonadales	Acinetobacter	Skin	30949	3327	39.5
57	Acinetobacter sp. RUH2624	Bacteria	Proteobacteria	Pseudomonadales	Acinetobacter	Skin	38511	3693	39.2
58	Acinetobacter sp. SH024	Bacteria	Proteobacteria	Pseudomonadales	Acinetobacter	Skin	41947	3631	39.3
59	Actinobacillus ureae ATCC 25976	Bacteria	Proteobacteria	Pasteurellales	Actinobacillus	Airways	52977	2475	40.2
60	Actinobaculum massiliae ACS-171-V-Col2	Bacteria	Actinobacteria	Actinomycetales	Actinobaculum	Urogenital tract	52091	1697	60.3
61	Actinobaculum schaalii FB123-CNA-2	Bacteria	Actinobacteria	Actinomycetales	Actinobaculum	Urogenital tract	52093	1730	60.9
62	Actinomyces cardiffensis F0333	Bacteria	Actinobacteria	Actinomycetales	Actinomyces	Oral	53007	1983	61.2
63	Actinomyces coleocanis DSM 15436	Bacteria	Actinobacteria	Actinomycetales	Actinomyces	Urogenital tract	31427	1546	50
64	Actinomyces europaeus ACS-120-V-Col10b	Bacteria	Actinobacteria	Actinomycetales	Actinomyces	Urogenital tract	52095	1670	56.8
65	Actinomyces georgiae F0490	Bacteria	Actinobacteria	Actinomycetales	Actinomyces	Oral	78895	2365	69.9
66	Actinomyces graevenitzii C83	Bacteria	Actinobacteria	Actinomycetales	Actinomyces	Airways	38761	1853	58
67	Actinomyces massiliensis F0489	Bacteria	Actinobacteria	Actinomycetales	Actinomyces	Oral	78897	3129	67.7
68	Actinomyces naeslundii str. Howell 279	Bacteria	Actinobacteria	Actinomycetales	Actinomyces	Unknown	78549	2930	68.1
69	Actinomyces neuii BVS029A5	Bacteria	Actinobacteria	Actinomycetales	Actinomyces	Urogenital tract	52975	1935	56.7
70	Actinomyces odontolyticus ATCC 17982	Bacteria	Actinobacteria	Actinomycetales	Actinomyces	Oral	18171	2159	65.2
71	Actinomyces odontolyticus F0309	Bacteria	Actinobacteria	Actinomycetales	Actinomyces	Airways	38309	2372	64.8
72	Actinomyces sp. HPA0247	Bacteria	Actinobacteria	Actinomycetales	Actinomyces	Gastrointestinal tract	169432	2007	65.2
73	Actinomyces sp. ICM39	Bacteria	Actinobacteria	Actinomycetales	Actinomyces	Unknown	78553	1958	65.7
74	Actinomyces sp. ICM47	Bacteria	Actinobacteria	Actinomycetales	Actinomyces	Oral	78551	2080	64.9
75	Actinomyces sp. oral taxon 170 str. F0386	Bacteria	Actinobacteria	Actinomycetales	Actinomyces	Oral	48493	3042	67.2
76	Actinomyces sp. oral taxon 171 str. F0337	Bacteria	Actinobacteria	Actinomycetales	Actinomyces	Oral	43131	3149	68.1
77	Actinomyces sp. oral taxon 175 str. F0384	Bacteria	Actinobacteria	Actinomycetales	Actinomyces	Oral	61829	2643	68.6
78	Actinomyces sp. oral taxon 178 str. F0338	Bacteria	Actinobacteria	Actinomycetales	Actinomyces	Oral	53009	2524	70.4
79	Actinomyces sp. oral taxon 180 str. F0310	Bacteria	Actinobacteria	Actinomycetales	Actinomyces	Oral	53011	2070	66.2
80	Actinomyces sp. oral taxon 448 str. F0400	Bacteria	Actinobacteria	Actinomycetales	Actinomyces	Oral	53017	2518	69.3
81	Actinomyces sp. oral taxon 848 str. F0332	Bacteria	Actinobacteria	Actinomycetales	Actinomyces	Oral	38311	2592	63.6
82	Actinomyces sp. oral taxon 849 str. F0330	Bacteria	Actinobacteria	Actinomycetales	Actinomyces	Oral	39355	3019	67.7
83	Actinomyces turicensis ACS-279-V-Col4	Bacteria	Actinobacteria	Actinomycetales	Actinomyces	Urogenital tract	52101	1717	57.3
84	Actinomyces urogenitalis DSM 15434	Bacteria	Actinobacteria	Actinomycetales	Actinomyces	Urogenital tract	31429	2403	68.9
85	Actinomyces viscosus C505	Bacteria	Actinobacteria	Actinomycetales	Actinomyces	Airways	38743	2587	68.7
86	Aerococcus urinae ACS-120-V-Col10a	Bacteria	Firmicutes	Lactobacillales	Aerococcus	Urogenital tract	51073	1726	42.3
87	Aerococcus viridans ATCC 11563	Bacteria	Firmicutes	Lactobacillales	Aerococcus	Urogenital tract	38729	1929	39.8
88	Aeromicrobium marinum DSM 15272	Bacteria	Actinobacteria	Actinomycetales	Aeromicrobium	Oral	34545	3081	70.9
89	Aeromonas hydrophila SSU	Bacteria	Proteobacteria	Aeromonadales	Aeromonas	Unknown	71509	4449	62.2
90	Aeromonas veronii AER39	Bacteria	Proteobacteria	Aeromonadales	Aeromonas	Unknown	71513	3948	59.5
91	Aeromonas veronii AER397	Bacteria	Proteobacteria	Aeromonadales	Aeromonas	Unknown	71517	3986	59.5
92	Aeromonas veronii AMC34	Bacteria	Proteobacteria	Aeromonadales	Aeromonas	Unknown	71515	4117	59
93	Aeromonas veronii AMC35	Bacteria	Proteobacteria	Aeromonadales	Aeromonas	Unknown	71519	4036	59.2
94	Afipia broomeae ATCC 49717	Bacteria	Proteobacteria	Rhizobiales	Afipia	Unknown	52155	5042	61.5
95	Afipia clevelandensis ATCC 49720	Bacteria	Proteobacteria	Rhizobiales	Afipia	Unknown	52157	4209	62
96	Afipia felis ATCC 53690	Bacteria	Proteobacteria	Rhizobiales	Afipia	Unknown	52159	4046	60.8
97	Aggregatibacter actinomycetemcomitans Y4	Bacteria	Proteobacteria	Pasteurellales	Aggregatibacter	Oral	67199	2343	43.9
98	Aggregatibacter aphrophilus F0387	Bacteria	Proteobacteria	Pasteurellales	Aggregatibacter	Oral	40689	2104	42.5
99	Aggregatibacter segnis ATCC 33393	Bacteria	Proteobacteria	Pasteurellales	Aggregatibacter	Oral	53019	1956	42.3
100	Alistipes indistinctus YIT 12060	Bacteria	Bacteroidetes	Bacteroidales	Alistipes	Gastrointestinal tract	46373	2348	54.9
101	Alistipes putredinis DSM 17216	Bacteria	Bacteroidetes	Bacteroidales	Alistipes	Gastrointestinal tract	19655	2742	52.3
102	Alistipes shahii WAL 8301	Bacteria	Bacteroidetes	Bacteroidales	Alistipes	Gastrointestinal tract	45913	2563	57.6
103	Alistipes sp. HGB5	Bacteria	Bacteroidetes	Bacteroidales	Alistipes	Unknown	54031	2955	57.5
104	Alloiococcus otitis ATCC 51267	Bacteria	Firmicutes	Lactobacillales	Alloiococcus	Unknown	52161	1630	45
105	Alloprevotella rava F0323	Bacteria	Bacteroidetes	Bacteroidales	Alloprevotella	Oral	40691	2012	46.1
106	Anaerobaculum hydrogeniformans ATCC BAA-1850	Bacteria	Synergistetes	Synergistales	Anaerobaculum	Gastrointestinal tract	33123	1801	44.2
107	Anaerococcus hydrogenalis ACS-025-V-Sch4	Bacteria	Firmicutes	Clostridiales	Anaerococcus	Urogenital tract	52027	1964	29.7
108	Anaerococcus hydrogenalis DSM 7454	Bacteria	Firmicutes	Clostridiales	Anaerococcus	Gastrointestinal tract	30747	2069	29.5
109	Anaerococcus lactolyticus ATCC 51172	Bacteria	Firmicutes	Clostridiales	Anaerococcus	Urogenital tract	30951	2253	35.4
110	Anaerococcus prevotii ACS-065-V-Col13	Bacteria	Firmicutes	Clostridiales	Anaerococcus	Urogenital tract	52025	1635	32.9
111	Anaerococcus tetradius ATCC 35098	Bacteria	Firmicutes	Clostridiales	Anaerococcus	Urogenital tract	31433	2079	33.9
112	Anaerococcus vaginalis ATCC 51170	Bacteria	Firmicutes	Clostridiales	Anaerococcus	Skin	38727	1764	28.9
113	Anaerofustis stercorihominis DSM 17244	Bacteria	Firmicutes	Clostridiales	Anaerofustis	Gastrointestinal tract	19657	2331	33.6
114	Anaeroglobus geminatus F0357	Bacteria	Firmicutes	Selenomonadales	Anaeroglobus	Oral	50397	2148	48.6
115	Anaerostipes caccae DSM 14662	Bacteria	Firmicutes	Clostridiales	Anaerostipes	Gastrointestinal tract	18213	3748	44
116	Anaerostipes hadrus DSM 3319	Bacteria	Firmicutes	Clostridiales	Anaerostipes	Gastrointestinal tract	38323	2791	37.2
117	Anaerostipes sp. 3_2_56FAA	Bacteria	Firmicutes	Clostridiales	Anaerostipes	Gastrointestinal tract	39999	3369	44.7
118	Anaerotruncus colihominis DSM 17241	Bacteria	Firmicutes	Clostridiales	Anaerotruncus	Gastrointestinal tract	19659	4427	53
119	Arcobacter butzleri JV22	Bacteria	Proteobacteria	Campylobacterales	Arcobacter	Gastrointestinal tract	53195	964	26.5
120	Atopobium minutum 10063974	Bacteria	Actinobacteria	Coriobacteriales	Atopobium	Unknown	64799	1539	48.9
121	Atopobium rimae ATCC 49626	Bacteria	Actinobacteria	Coriobacteriales	Atopobium	Oral	30999	1548	49.1
122	Atopobium sp. BV3Ac4	Bacteria	Actinobacteria	Coriobacteriales	Atopobium	Urogenital tract	89625	1585	48.6
123	Atopobium sp. ICM58	Bacteria	Actinobacteria	Coriobacteriales	Atopobium	Unknown	78555	2117	66.8
124	Atopobium sp. oral taxon 199 str. F0494	Bacteria	Actinobacteria	Coriobacteriales	Atopobium	Oral	170346	1474	51.7
125	Atopobium vaginae DSM 15829	Bacteria	Actinobacteria	Coriobacteriales	Atopobium	Urogenital tract	31435	1244	42.7
126	Atopobium vaginae PB189-T1-4	Bacteria	Actinobacteria	Coriobacteriales	Atopobium	Urogenital tract	51071	1217	48.8
127	Bacillus smithii 7_3_47FAA	Bacteria	Firmicutes	Bacillales	Bacillus	Gastrointestinal tract	40007	3294	41
128	Bacillus sp. 2_A_57_CT2	Bacteria	Firmicutes	Bacillales	Bacillus	Oral	40003	5773	41.2
129	Bacillus sp. 7_6_55CFAA_CT2	Bacteria	Firmicutes	Bacillales	Bacillus	Gastrointestinal tract	40005	5778	35.2
130	Bacillus sp. BT1B_CT2	Bacteria	Firmicutes	Bacillales	Bacillus	Oral	40001	4429	45.7
131	Bacteroides caccae ATCC 43185	Bacteria	Bacteroidetes	Bacteroidales	Bacteroides	Gastrointestinal tract	18163	3855	42
132	Bacteroides caccae CL03T12C61	Bacteria	Bacteroidetes	Bacteroidales	Bacteroides	Unknown	64801	4587	43.4
133	Bacteroides cellulosilyticus CL02T12C19	Bacteria	Bacteroidetes	Bacteroidales	Bacteroides	Unknown	64803	6366	43.3
134	Bacteroides cellulosilyticus DSM 14838	Bacteria	Bacteroidetes	Bacteroidales	Bacteroides	Gastrointestinal tract	30027	5719	42.6
135	Bacteroides clarus YIT 12056	Bacteria	Bacteroidetes	Bacteroidales	Bacteroides	Gastrointestinal tract	48509	3272	45.3
136	Bacteroides coprocola DSM 17136	Bacteria	Bacteroidetes	Bacteroidales	Bacteroides	Gastrointestinal tract	20521	4291	42
137	Bacteroides coprophilus DSM 18228 = JCM 13818	Bacteria	Bacteroidetes	Bacteroidales	Bacteroides	Gastrointestinal tract	30371	3838	45.5
138	Bacteroides dorei 5_1_36/D4	Bacteria	Bacteroidetes	Bacteroidales	Bacteroides	Gastrointestinal tract	32451	4422	42.3
139	Bacteroides dorei CL02T00C15	Bacteria	Bacteroidetes	Bacteroidales	Bacteroides	Unknown	64805	5197	42.5
140	Bacteroides dorei CL02T12C06	Bacteria	Bacteroidetes	Bacteroidales	Bacteroides	Unknown	64807	5196	42.6
141	Bacteroides dorei CL03T12C01	Bacteria	Bacteroidetes	Bacteroidales	Bacteroides	Unknown	64809	4417	41.9
142	Bacteroides dorei DSM 17855	Bacteria	Bacteroidetes	Bacteroidales	Bacteroides	Gastrointestinal tract	27831	4966	42.2
143	Bacteroides eggerthii 1_2_48FAA	Bacteria	Bacteroidetes	Bacteroidales	Bacteroides	Gastrointestinal tract	40009	3862	45.4
144	Bacteroides eggerthii DSM 20697	Bacteria	Bacteroidetes	Bacteroidales	Bacteroides	Gastrointestinal tract	27827	3711	44.6
145	Bacteroides finegoldii CL09T03C10	Bacteria	Bacteroidetes	Bacteroidales	Bacteroides	Unknown	64831	4201	42.6
146	Bacteroides finegoldii DSM 17565	Bacteria	Bacteroidetes	Bacteroidales	Bacteroides	Gastrointestinal tract	27823	4485	43
147	Bacteroides fluxus YIT 12057	Bacteria	Bacteroidetes	Bacteroidales	Bacteroides	Gastrointestinal tract	48511	3921	45.2
148	Bacteroides fragilis 3_1_12	Bacteria	Bacteroidetes	Bacteroidales	Bacteroides	Gastrointestinal tract	32433	4927	43.5
149	Bacteroides fragilis CL03T00C08	Bacteria	Bacteroidetes	Bacteroidales	Bacteroides	Unknown	64811	4366	43.6
150	Bacteroides fragilis CL03T12C07	Bacteria	Bacteroidetes	Bacteroidales	Bacteroides	Unknown	64813	4367	43.6
151	Bacteroides fragilis CL05T00C42	Bacteria	Bacteroidetes	Bacteroidales	Bacteroides	Unknown	64815	4429	43.7
152	Bacteroides fragilis CL05T12C13	Bacteria	Bacteroidetes	Bacteroidales	Bacteroides	Unknown	64817	4436	43.7
153	Bacteroides fragilis CL07T00C01	Bacteria	Bacteroidetes	Bacteroidales	Bacteroides	Unknown	64819	4590	43.7
154	Bacteroides fragilis CL07T12C05	Bacteria	Bacteroidetes	Bacteroidales	Bacteroides	Unknown	64821	4605	43.7
155	Bacteroides fragilis HMW 610	Bacteria	Bacteroidetes	Bacteroidales	Bacteroides	Unknown	71525	4679	43.5
156	Bacteroides fragilis HMW 615	Bacteria	Bacteroidetes	Bacteroidales	Bacteroides	Unknown	71527	4495	43.7
157	Bacteroides fragilis HMW 616	Bacteria	Bacteroidetes	Bacteroidales	Bacteroides	Unknown	71529	4621	43.4
158	Bacteroides intestinalis DSM 17393	Bacteria	Bacteroidetes	Bacteroidales	Bacteroides	Gastrointestinal tract	20523	4911	42.9
159	Bacteroides massiliensis B84634 = Timone 84634 = DSM 17679 = JCM	Bacteria	Bacteroidetes	Bacteroidales	Bacteroides	Blood	170352	3935	43
160	Bacteroides nordii CL02T12C05	Bacteria	Bacteroidetes	Bacteroidales	Bacteroides	Unknown	64823	4420	41.3
161	Bacteroides oleiciplenus YIT 12058	Bacteria	Bacteroidetes	Bacteroidales	Bacteroides	Gastrointestinal tract	46377	5530	43.7
162	Bacteroides ovatus 3_8_47FAA	Bacteria	Bacteroidetes	Bacteroidales	Bacteroides	Gastrointestinal tract	40011	5090	42.4
163	Bacteroides ovatus ATCC 8483	Bacteria	Bacteroidetes	Bacteroidales	Bacteroides	Gastrointestinal tract	18191	5536	41.5
164	Bacteroides ovatus CL02T12C04	Bacteria	Bacteroidetes	Bacteroidales	Bacteroides	Unknown	64825	6378	42.7
165	Bacteroides ovatus CL03T12C18	Bacteria	Bacteroidetes	Bacteroidales	Bacteroides	Unknown	64827	5524	42.7
166	Bacteroides ovatus SD CMC 3f	Bacteria	Bacteroidetes	Bacteroidales	Bacteroides	Gastrointestinal tract	42769	5286	42.6
167	Bacteroides plebeius DSM 17135	Bacteria	Bacteroidetes	Bacteroidales	Bacteroides	Gastrointestinal tract	27829	3933	44.4
168	Bacteroides salyersiae CL02T12C01	Bacteria	Bacteroidetes	Bacteroidales	Bacteroides	Unknown	64829	4588	42.3
169	Bacteroides salyersiae WAL 10018 = DSM 18765 = JCM 12988	Bacteria	Bacteroidetes	Bacteroidales	Bacteroides	Gastrointestinal tract	170350	4152	42.1
170	Bacteroides sp. 1_1_14	Bacteria	Bacteroidetes	Bacteroidales	Bacteroides	Gastrointestinal tract	38765	4761	43.9
171	Bacteroides sp. 1_1_30	Bacteria	Bacteroidetes	Bacteroidales	Bacteroides	Gastrointestinal tract	41955	5299	42.7
172	Bacteroides sp. 1_1_6	Bacteria	Bacteroidetes	Bacteroidales	Bacteroides	Gastrointestinal tract	32435	5429	43.4
173	Bacteroides sp. 2_1_16	Bacteria	Bacteroidetes	Bacteroidales	Bacteroides	Gastrointestinal tract	38347	4609	43.1
174	Bacteroides sp. 2_1_22	Bacteria	Bacteroidetes	Bacteroidales	Bacteroides	Gastrointestinal tract	38349	4748	42.3
175	Bacteroides sp. 2_1_33B	Bacteria	Bacteroidetes	Bacteroidales	Bacteroides	Gastrointestinal tract	38351	3966	45.3
176	Bacteroides sp. 2_1_56FAA	Bacteria	Bacteroidetes	Bacteroidales	Bacteroides	Gastrointestinal tract	40013	4906	43.7
177	Bacteroides sp. 2_2_4	Bacteria	Bacteroidetes	Bacteroidales	Bacteroides	Gastrointestinal tract	32439	5959	42.1
178	Bacteroides sp. 3_1_19	Bacteria	Bacteroidetes	Bacteroidales	Bacteroides	Gastrointestinal tract	41951	4248	45.4
179	Bacteroides sp. 3_1_23	Bacteria	Bacteroidetes	Bacteroidales	Bacteroides	Gastrointestinal tract	38771	4910	41.9
180	Bacteroides sp. 3_1_33FAA	Bacteria	Bacteroidetes	Bacteroidales	Bacteroides	Gastrointestinal tract	38353	4666	42.3
181	Bacteroides sp. 3_1_40A	Bacteria	Bacteroidetes	Bacteroidales	Bacteroides	Gastrointestinal tract	38773	4564	43.2
182	Bacteroides sp. 3_2_5	Bacteria	Bacteroidetes	Bacteroidales	Bacteroides	Gastrointestinal tract	32441	4131	43.3
183	Bacteroides sp. 4_1_36	Bacteria	Bacteroidetes	Bacteroidales	Bacteroides	Gastrointestinal tract	39357	3724	47
184	Bacteroides sp. 4_3_47FAA	Bacteria	Bacteroidetes	Bacteroidales	Bacteroides	Gastrointestinal tract	32443	4706	43
185	Bacteroides sp. 9_1_42FAA	Bacteria	Bacteroidetes	Bacteroidales	Bacteroides	Gastrointestinal tract	32445	4871	42.8
186	Bacteroides sp. D1	Bacteria	Bacteroidetes	Bacteroidales	Bacteroides	Gastrointestinal tract	32447	4686	42.3
187	Bacteroides sp. D2	Bacteria	Bacteroidetes	Bacteroidales	Bacteroides	Gastrointestinal tract	32449	5200	41.9
188	Bacteroides sp. D20	Bacteria	Bacteroidetes	Bacteroidales	Bacteroides	Gastrointestinal tract	38355	3652	46.6
189	Bacteroides sp. D22	Bacteria	Bacteroidetes	Bacteroidales	Bacteroides	Gastrointestinal tract	41953	4931	42.5
190	Bacteroides sp. HPS0048	Bacteria	Bacteroidetes	Bacteroidales	Bacteroides	Gastrointestinal tract	72497	4867	40.5
191	Bacteroides stercoris ATCC 43183	Bacteria	Bacteroidetes	Bacteroidales	Bacteroides	Gastrointestinal tract	19859	3777	45.5
192	Bacteroides stercoris CC31F	Bacteria	Bacteroidetes	Bacteroidales	Bacteroides	Unknown	71531	3477	46
193	Bacteroides uniformis ATCC 8492	Bacteria	Bacteroidetes	Bacteroidales	Bacteroides	Gastrointestinal tract	18195	4663	45.5
194	Bacteroides uniformis CL03T00C23	Bacteria	Bacteroidetes	Bacteroidales	Bacteroides	Unknown	64833	4190	46.3
195	Bacteroides uniformis CL03T12C37	Bacteria	Bacteroidetes	Bacteroidales	Bacteroides	Unknown	64835	4138	46.2
196	Bacteroides vulgatus CL09T03C04	Bacteria	Bacteroidetes	Bacteroidales	Bacteroides	Unknown	64837	4041	42
197	Bacteroides vulgatus PC510	Bacteria	Bacteroidetes	Bacteroidales	Bacteroides	Gastrointestinal tract	42763	3956	42.9
198	Bacteroides xylanisolvens CL03T12C04	Bacteria	Bacteroidetes	Bacteroidales	Bacteroides	Unknown	64839	4759	42.7
199	Bacteroides xylanisolvens SD CC 1b	Bacteria	Bacteroidetes	Bacteroidales	Bacteroides	Gastrointestinal tract	42773	4921	42.7
200	Bacteroides xylanisolvens SD CC 2a	Bacteria	Bacteroidetes	Bacteroidales	Bacteroides	Gastrointestinal tract	42771	4915	42.8
201	Bacteroides xylanisolvens XB1A	Bacteria	Bacteroidetes	Bacteroidales	Bacteroides	Gastrointestinal tract	39177	4407	42.3
202	Bacteroidetes oral taxon 274 str. F0058	Bacteria	Bacteroidetes	unclassified Bacteroidetes	Bacteroidetes	Oral	41957	1856	43.6
203	Barnesiella intestinihominis YIT 11860	Bacteria	Bacteroidetes	Bacteroidales	Barnesiella	Gastrointestinal tract	46375	2813	44.3
204	Bergeyella zoohelcum ATCC 43767	Bacteria	Bacteroidetes	Flavobacteriales	Bergeyella	Unknown	52163	2138	36.4
205	Bergeyella zoohelcum CCUG 30536	Bacteria	Bacteroidetes	Flavobacteriales	Bergeyella	Unknown	52165	2334	36.4
206	Bifidobacterium adolescentis L2-32	Bacteria	Actinobacteria	Bifidobacteriales	Bifidobacterium	Gastrointestinal tract	18197	2428	58.7
207	Bifidobacterium angulatum DSM 20098 = JCM 7096	Bacteria	Actinobacteria	Bifidobacteriales	Bifidobacterium	Gastrointestinal tract	29261	1748	59.4
208	Bifidobacterium bifidum NCIMB 41171	Bacteria	Actinobacteria	Bifidobacteriales	Bifidobacterium	Gastrointestinal tract	30055	1852	62.9
209	Bifidobacterium breve ACS-071-V-Sch8b	Bacteria	Actinobacteria	Bifidobacteriales	Bifidobacterium	Urogenital tract	51077	1826	59
210	Bifidobacterium breve DSM 20213 = JCM 1192	Bacteria	Actinobacteria	Bifidobacteriales	Bifidobacterium	Gastrointestinal tract	29259	2263	58.2
211	Bifidobacterium breve HPH0326	Bacteria	Actinobacteria	Bifidobacteriales	Bifidobacterium	Gastrointestinal tract	169434	2137	59.5
212	Bifidobacterium catenulatum DSM 16992 = JCM 1194 = LMG 11043	Bacteria	Actinobacteria	Bifidobacteriales	Bifidobacterium	Gastrointestinal tract	30749	1950	55.8
213	Bifidobacterium dentium ATCC 27678	Bacteria	Actinobacteria	Bifidobacteriales	Bifidobacterium	Gastrointestinal tract	20555	2430	58.2
214	Bifidobacterium dentium ATCC 27679	Bacteria	Actinobacteria	Bifidobacteriales	Bifidobacterium	Urogenital tract	51373	2336	58.3
215	Bifidobacterium dentium JCVIHMP022	Bacteria	Actinobacteria	Bifidobacteriales	Bifidobacterium	Urogenital tract	31395	2278	58.8
216	Bifidobacterium gallicum DSM 20093 = LMG 11596	Bacteria	Actinobacteria	Bifidobacteriales	Bifidobacterium	Gastrointestinal tract	30751	1918	57
217	Bifidobacterium longum subsp. infantis 157F	Bacteria	Actinobacteria	Bifidobacteriales	Bifidobacterium	Gastrointestinal tract	32051	1999	60.4
218	Bifidobacterium longum subsp. infantis ATCC 15697 = JCM 1222 = DSM	Bacteria	Actinobacteria	Bifidobacteriales	Bifidobacterium	Gastrointestinal tract	32049	2552	60.1
219	Bifidobacterium longum subsp. infantis CCUG 52486	Bacteria	Actinobacteria	Bifidobacteriales	Bifidobacterium	Gastrointestinal tract	30065	2240	60.1
220	Bifidobacterium longum subsp. longum 1-6B	Bacteria	Actinobacteria	Bifidobacteriales	Bifidobacterium	Unknown	89647	2425	59.8
221	Bifidobacterium longum subsp. longum 2-2B	Bacteria	Actinobacteria	Bifidobacteriales	Bifidobacterium	Gastrointestinal tract	89651	2412	60
222	Bifidobacterium longum subsp. longum 35B	Bacteria	Actinobacteria	Bifidobacteriales	Bifidobacterium	Unknown	89649	2260	60.5
223	Bifidobacterium longum subsp. longum 44B	Bacteria	Actinobacteria	Bifidobacteriales	Bifidobacterium	Gastrointestinal tract	89645	2262	59.9
224	Bifidobacterium longum subsp. longum ATCC 55813	Bacteria	Actinobacteria	Bifidobacteriales	Bifidobacterium	Gastrointestinal tract	31437	2109	60.3
225	Bifidobacterium longum subsp. longum F8	Bacteria	Actinobacteria	Bifidobacteriales	Bifidobacterium	Gastrointestinal tract	45963	1682	60.3
226	Bifidobacterium longum subsp. longum JCM 1217	Bacteria	Actinobacteria	Bifidobacteriales	Bifidobacterium	Gastrointestinal tract	32047	1924	60.9
227	Bifidobacterium pseudocatenulatum DSM 20438 = JCM 1200 = LMG 10505	Bacteria	Actinobacteria	Bifidobacteriales	Bifidobacterium	Gastrointestinal tract	30373	2151	55.8
228	Bifidobacterium sp. 12_1_47BFAA	Bacteria	Actinobacteria	Bifidobacteriales	Bifidobacterium	Gastrointestinal tract	41959	2043	60.6
229	Bilophila sp. 4_1_30	Bacteria	Proteobacteria	Desulfovibrionales	Bilophila	Gastrointestinal tract	41961	4114	60
230	Bilophila wadsworthia 3_1_6	Bacteria	Proteobacteria	Desulfovibrionales	Bilophila	Gastrointestinal tract	41963	3786	59.6
231	Blautia hansenii DSM 20583	Bacteria	Firmicutes	Clostridiales	Blautia	Gastrointestinal tract	30021	3171	38.8
232	Blautia hydrogenotrophica DSM 10507	Bacteria	Firmicutes	Clostridiales	Blautia	Gastrointestinal tract	21007	3869	44.6
233	Brevibacterium mcbrellneri ATCC 49030	Bacteria	Actinobacteria	Actinomycetales	Brevibacterium	Urogenital tract	34583	2432	58.1
234	Brevundimonas diminuta 470-4	Bacteria	Proteobacteria	Caulobacterales	Brevundimonas	Oral	67195	3506	66.9
235	Bulleidia extructa W1219	Bacteria	Firmicutes	Erysipelotrichales	Bulleidia	Oral	40673	1415	36.2
236	Burkholderiales bacterium 1_1_47	Bacteria	Proteobacteria	Burkholderiales	Burkholderiales	Gastrointestinal tract	41965	2377	49.1
237	butyrate-producing bacterium SM4/1	Bacteria	Firmicutes	Clostridiales	unclassified Clostridiales	Gastrointestinal tract	45955	1684	49.9
238	butyrate-producing bacterium SS3/4	Bacteria	Firmicutes	Clostridiales	unclassified Clostridiales	Gastrointestinal tract	39155	2993	48.4
239	butyrate-producing bacterium SSC/2	Bacteria	Firmicutes	Clostridiales	Anaerostipes	Gastrointestinal tract	45957	2771	37.2
240	Butyricicoccus pullicaecorum 1.2	Bacteria	Firmicutes	Clostridiales	Butyricicoccus	Gastrointestinal tract	170345	3112	55
241	Butyrivibrio crossotus DSM 2876	Bacteria	Firmicutes	Clostridiales	Butyrivibrio	Gastrointestinal tract	28999	2529	37.7
242	Butyrivibrio fibrisolvens 16/4	Bacteria	Firmicutes	Clostridiales	Butyrivibrio	Gastrointestinal tract	39147	2904	38.3
243	Campylobacter coli JV20	Bacteria	Proteobacteria	Campylobacterales	Campylobacter	Gastrointestinal tract	50513	1773	31.4
244	Campylobacter gracilis RM3268	Bacteria	Proteobacteria	Campylobacterales	Campylobacter	Oral	31021	2847	46
245	Campylobacter rectus RM3267	Bacteria	Proteobacteria	Campylobacterales	Campylobacter	Oral	31017	2971	44.3
246	Campylobacter showae RM3277	Bacteria	Proteobacteria	Campylobacterales	Campylobacter	Oral	31019	2361	45.1
247	Campylobacter sp. 10_1_50	Bacteria	Proteobacteria	Campylobacterales	Campylobacter	Gastrointestinal tract	40015	1926	39.9
248	Campylobacter sp. FOBRC14	Bacteria	Proteobacteria	Campylobacterales	Campylobacter	Oral	78557	2282	43.9
249	Campylobacter upsaliensis JV21	Bacteria	Proteobacteria	Campylobacterales	Campylobacter	Gastrointestinal tract	53193	1605	35
250	Campylobacter ureolyticus ACS-301-V-Sch3b	Bacteria	Proteobacteria	Campylobacterales	Campylobacter	Urogenital tract	52129	1732	29.4
251	Capnocytophaga gingivalis ATCC 33624	Bacteria	Bacteroidetes	Flavobacteriales	Capnocytophaga	Oral	31387	2588	40.1
252	Capnocytophaga granulosa ATCC 51502	Bacteria	Bacteroidetes	Flavobacteriales	Capnocytophaga	Oral	41985	2513	41.4
253	Capnocytophaga ochracea F0287	Bacteria	Bacteroidetes	Flavobacteriales	Capnocytophaga	Oral	51493	2333	39.4
254	Capnocytophaga ochracea str. Holt 25	Bacteria	Bacteroidetes	Flavobacteriales	Capnocytophaga	Oral	78899	2272	39.4
255	Capnocytophaga sp. CM59	Bacteria	Bacteroidetes	Flavobacteriales	Capnocytophaga	Oral	78587	2591	41.2
256	Capnocytophaga sp. oral taxon 324 str. F0483	Bacteria	Bacteroidetes	Flavobacteriales	Capnocytophaga	Oral	80241	1091	37.9
257	Capnocytophaga sp. oral taxon 326 str. F0382	Bacteria	Bacteroidetes	Flavobacteriales	Capnocytophaga	Oral	67197	3232	37.8
258	Capnocytophaga sp. oral taxon 332 str. F0381	Bacteria	Bacteroidetes	Flavobacteriales	Capnocytophaga	Oral	80243	1507	35
259	Capnocytophaga sp. oral taxon 335 str. F0486	Bacteria	Bacteroidetes	Flavobacteriales	Capnocytophaga	Oral	78901	2205	39.6
260	Capnocytophaga sp. oral taxon 336 str. F0502	Bacteria	Bacteroidetes	Flavobacteriales	Capnocytophaga	Oral	170347	2342	39.3
261	Capnocytophaga sp. oral taxon 338 str. F0234	Bacteria	Bacteroidetes	Flavobacteriales	Capnocytophaga	Oral	53023	2445	36.5
262	Capnocytophaga sp. oral taxon 380 str. F0488	Bacteria	Bacteroidetes	Flavobacteriales	Capnocytophaga	Oral	80245	2469	39.3
263	Capnocytophaga sp. oral taxon 412 str. F0487	Bacteria	Bacteroidetes	Flavobacteriales	Capnocytophaga	Oral	170040	2277	39.4
264	Capnocytophaga sputigena ATCC 33612	Bacteria	Bacteroidetes	Flavobacteriales	Capnocytophaga	Oral	30997	2672	38
265	Cardiobacterium hominis ATCC 15826	Bacteria	Proteobacteria	Cardiobacteriales	Cardiobacterium	Blood	37269	2581	58.8
266	Cardiobacterium valvarum F0432	Bacteria	Proteobacteria	Cardiobacteriales	Cardiobacterium	Oral	49689	3026	57.5
267	Catenibacterium mitsuokai DSM 15897	Bacteria	Firmicutes	Erysipelotrichales	Catenibacterium	Gastrointestinal tract	19923	2977	38.6
268	Cedecea davisae DSM 4568	Bacteria	Proteobacteria	Enterobacteriales	Cedecea	Gastrointestinal tract	30753	4805	53.9
269	Centipeda periodontii DSM 2778	Bacteria	Firmicutes	Selenomonadales	Centipeda	Oral	53025	2631	55.8
270	Chryseobacterium gleum ATCC 35910	Bacteria	Bacteroidetes	Flavobacteriales	Chryseobacterium	Urogenital tract	30953	5289	37.1
271	Citrobacter freundii 4_7_47CFAA	Bacteria	Proteobacteria	Enterobacteriales	Citrobacter	Gastrointestinal tract	46379	4861	52.4
272	Citrobacter sp. 30_2	Bacteria	Proteobacteria	Enterobacteriales	Citrobacter	Gastrointestinal tract	32453	4683	52.1
273	Citrobacter youngae ATCC 29220	Bacteria	Proteobacteria	Enterobacteriales	Citrobacter	Gastrointestinal tract	28665	5278	52.1
274	Clostridiales bacterium 1_7_47FAA	Bacteria	Firmicutes	Clostridiales	unclassified Clostridiales	Gastrointestinal tract	30067	6252	49.8
275	Clostridiales genomosp. BVAB3 str. UPII9-5	Bacteria	Firmicutes	Clostridiales	Mageeibacillus	Urogenital tract	42555	1567	43.8
276	Clostridium butyricum 60E.3	Bacteria	Firmicutes	Clostridiales	Clostridium	Unknown	64855	4152	29.5
277	Clostridium celatum DSM 1785	Bacteria	Firmicutes	Clostridiales	Clostridium	Gastrointestinal tract	30375	3453	28.3
278	Clostridium colicanis 209318	Bacteria	Firmicutes	Clostridiales	Clostridium	Unknown	64873	3296	26.8
279	Clostridium perfringens WAL-14572	Bacteria	Firmicutes	Clostridiales	Clostridium	Gastrointestinal tract	46397	3183	28.8
280	Clostridium sp. 7_2_43FAA	Bacteria	Firmicutes	Clostridiales	Clostridium	Gastrointestinal tract	32457	3392	28.5
281	Clostridium sp. 7_3_54FAA	Bacteria	Firmicutes	Clostridiales	Clostridium	Gastrointestinal tract	40017	4993	48.1
282	Clostridium sp. D5	Bacteria	Firmicutes	Clostridiales	Clostridium	Gastrointestinal tract	32459	4498	45.7
283	Clostridium sp. HGF2	Bacteria	Firmicutes	Clostridiales	Clostridium	Gastrointestinal tract	54027	4201	44.1
284	Clostridium sp. L2-50	Bacteria	Firmicutes	Clostridiales	Clostridium	Gastrointestinal tract	18211	2949	41.2
285	Clostridium sp. M62/1	Bacteria	Firmicutes	Clostridiales	Clostridium	Gastrointestinal tract	18205	4164	49.5
286	Clostridium sp. MSTE9	Bacteria	Firmicutes	Clostridiales	Clostridium	Oral	78561	3491	52.1
287	Clostridium sp. SS2/1	Bacteria	Firmicutes	Clostridiales	Clostridium	Gastrointestinal tract	18201	3167	37.2
288	Clostridium sporogenes ATCC 15579	Bacteria	Firmicutes	Clostridiales	Clostridium	Gastrointestinal tract	20549	3767	28.7
289	Collinsella aerofaciens ATCC 25986	Bacteria	Actinobacteria	Coriobacteriales	Collinsella	Gastrointestinal tract	18167	2367	60.6
290	Collinsella intestinalis DSM 13280	Bacteria	Actinobacteria	Coriobacteriales	Collinsella	Gastrointestinal tract	29307	1784	61.8
291	Collinsella stercoris DSM 13279	Bacteria	Actinobacteria	Coriobacteriales	Collinsella	Gastrointestinal tract	19665	2529	62.7
292	Collinsella tanakaei YIT 12063	Bacteria	Actinobacteria	Coriobacteriales	Collinsella	Gastrointestinal tract	46403	1033	37.8
293	Coprobacillus sp. 29_1	Bacteria	Firmicutes	Erysipelotrichales	Coprobacillus	Gastrointestinal tract	46361	3845	31.3
294	Coprobacillus sp. 3_3_56FAA	Bacteria	Firmicutes	Erysipelotrichales	Coprobacillus	Gastrointestinal tract	40019	3955	31.4
295	Coprobacillus sp. 8_2_54BFAA	Bacteria	Firmicutes	Erysipelotrichales	Coprobacillus	Gastrointestinal tract	39365	3641	31.9
296	Coprobacillus sp. D7	Bacteria	Firmicutes	Erysipelotrichales	Coprobacillus	Gastrointestinal tract	32495	3304	31.4
297	Coprococcus catus GD/7	Bacteria	Firmicutes	Clostridiales	Coprococcus	Gastrointestinal tract	45861	2985	43.2
298	Coprococcus comes ATCC 27758	Bacteria	Firmicutes	Clostridiales	Coprococcus	Gastrointestinal tract	20525	3913	42.1
299	Coprococcus eutactus ATCC 27759	Bacteria	Firmicutes	Clostridiales	Coprococcus	Gastrointestinal tract	18187	2982	43
300	Coprococcus sp. ART55/1	Bacteria	Firmicutes	Clostridiales	Coprococcus	Gastrointestinal tract	45915	2128	44.9
301	Coprococcus sp. HPP0048	Bacteria	Firmicutes	Clostridiales	Coprococcus	Gastrointestinal tract	72501	2604	41.9
302	Coprococcus sp. HPP0074	Bacteria	Firmicutes	Clostridiales	Coprococcus	Gastrointestinal tract	72499	2863	40.9
303	Coriobacteriaceae bacterium BV3Ac1	Bacteria	Actinobacteria	Coriobacteriales	Coriobacteriaceae	Urogenital tract	89627	1610	49.5
304	Corynebacterium accolens ATCC 49725	Bacteria	Actinobacteria	Actinomycetales	Corynebacterium	Airways	31443	2333	59.7
305	Corynebacterium accolens ATCC 49726	Bacteria	Actinobacteria	Actinomycetales	Corynebacterium	Airways	50523	2360	59.8
306	Corynebacterium ammoniagenes DSM 20306	Bacteria	Actinobacteria	Actinomycetales	Corynebacterium	Gastrointestinal tract	38319	2654	55.7
307	Corynebacterium amycolatum SK46	Bacteria	Actinobacteria	Actinomycetales	Corynebacterium	Skin	31007	2103	59
308	Corynebacterium durum F0235	Bacteria	Actinobacteria	Actinomycetales	Corynebacterium	Oral	67201	2823	56.4
309	Corynebacterium efficiens YS-314	Bacteria	Actinobacteria	Actinomycetales	Corynebacterium	Skin	34585	3026	63.2
310	Corynebacterium genitalium ATCC 33030	Bacteria	Actinobacteria	Actinomycetales	Corynebacterium	Urogenital tract	34587	2226	62.9
311	Corynebacterium glucuronolyticum ATCC 51866	Bacteria	Actinobacteria	Actinomycetales	Corynebacterium	Urogenital tract	31549	2733	59.1
312	Corynebacterium glucuronolyticum ATCC 51867	Bacteria	Actinobacteria	Actinomycetales	Corynebacterium	Urogenital tract	30957	2645	59.3
313	Corynebacterium jeikeium ATCC 43734	Bacteria	Actinobacteria	Actinomycetales	Corynebacterium	Urogenital tract	31445	2224	61.7
314	Corynebacterium lipophiloflavum DSM 44291	Bacteria	Actinobacteria	Actinomycetales	Corynebacterium	Urogenital tract	31447	2371	64.8
315	Corynebacterium matruchotii ATCC 14266	Bacteria	Actinobacteria	Actinomycetales	Corynebacterium	Oral	31011	2619	57.1
316	Corynebacterium matruchotii ATCC 33806	Bacteria	Actinobacteria	Actinomycetales	Corynebacterium	Oral	30771	3144	56.2
317	Corynebacterium pseudogenitalium ATCC 33035	Bacteria	Actinobacteria	Actinomycetales	Corynebacterium	Urogenital tract	30955	2493	59.7
318	Corynebacterium pyruviciproducens ATCC BAA-1742	Bacteria	Actinobacteria	Actinomycetales	Corynebacterium	Skin	78965	2447	61.6
319	Corynebacterium sp. HFH0082	Bacteria	Actinobacteria	Actinomycetales	Corynebacterium	Gastrointestinal tract	72477	2120	59.3
320	Corynebacterium striatum ATCC 6940	Bacteria	Actinobacteria	Actinomycetales	Corynebacterium	Urogenital tract	31449	2677	59.4
321	Corynebacterium tuberculostearicum SK141	Bacteria	Actinobacteria	Actinomycetales	Corynebacterium	Skin	31009	2210	60.3
322	Delftia acidovorans CCUG 15835	Bacteria	Proteobacteria	Burkholderiales	Delftia	Unknown	52169	6210	66.8
323	Delftia acidovorans CCUG 274B	Bacteria	Proteobacteria	Burkholderiales	Delftia	Unknown	52167	6374	66.8
324	Dermabacter sp. HFH0086	Bacteria	Actinobacteria	Micrococcales	Dermabacter	Gastrointestinal tract	169448	2133	62.7
325	Dermacoccus sp. Ellin185	Bacteria	Actinobacteria	Actinomycetales	Dermacoccus	Skin	34079	2919	69.1
326	Desmospora sp. 8437	Bacteria	Firmicutes	Bacillales	Desmospora	Blood	64725	4048	53.4
327	Desulfitobacterium hafniense DP7	Bacteria	Firmicutes	Clostridiales	Desulfitobacterium	Gastrointestinal tract	30023	5407	47.2
328	Desulfovibrio piger ATCC 29098	Bacteria	Proteobacteria	Desulfovibrionales	Desulfovibrio	Gastrointestinal tract	18161	3114	62
329	Desulfovibrio sp. 3_1_syn3	Bacteria	Proteobacteria	Desulfovibrionales	Desulfovibrio	Gastrointestinal tract	42529	3096	61.1
330	Desulfovibrio sp. 6_1_46AFAA	Bacteria	Proteobacteria	Desulfovibrionales	Desulfovibrio	Gastrointestinal tract	40021	3326	61.3
331	Dialister invisus DSM 15470	Bacteria	Firmicutes	Selenomonadales	Dialister	Oral	33143	1954	45
332	Dialister micraerophilus DSM 19965	Bacteria	Firmicutes	Selenomonadales	Dialister	Urogenital tract	53029	1243	35.5
333	Dialister microaerophilus UPII 345-E	Bacteria	Firmicutes	Selenomonadales	Dialister	Urogenital tract	59521	1310	35.6
334	Dialister succinatiphilus YIT 11850	Bacteria	Firmicutes	Selenomonadales	Dialister	Gastrointestinal tract	46405	1915	46
335	Dolosigranulum pigrum ATCC 51524	Bacteria	Firmicutes	Lactobacillales	Dolosigranulum	Unknown	52171	1692	39.7
336	Dorea formicigenerans 4_6_53AFAA	Bacteria	Firmicutes	Clostridiales	Dorea	Gastrointestinal tract	46407	2464	39.1
337	Dorea formicigenerans ATCC 27755	Bacteria	Firmicutes	Clostridiales	Dorea	Gastrointestinal tract	18155	3277	40.9
338	Dorea longicatena DSM 13814	Bacteria	Firmicutes	Clostridiales	Dorea	Gastrointestinal tract	18157	2970	41.6
339	Dysgonomonas gadei ATCC BAA-286	Bacteria	Bacteroidetes	Bacteroidales	Dysgonomonas	Gastrointestinal tract	46409	2815	36.3
340	Dysgonomonas mossii DSM 22836	Bacteria	Bacteroidetes	Bacteroidales	Dysgonomonas	Gastrointestinal tract	46411	3359	37.8
341	Edwardsiella tarda ATCC 23685	Bacteria	Proteobacteria	Enterobacteriales	Edwardsiella	Gastrointestinal tract	28661	3964	56.7
342	Eggerthella sp. 1_3_56FAA	Bacteria	Actinobacteria	Coriobacteriales	Eggerthella	Gastrointestinal tract	40023	2936	64.2
343	Eggerthella sp. HGA1	Bacteria	Actinobacteria	Coriobacteriales	Eggerthella	Gastrointestinal tract	59527	3021	64
344	Eggerthia catenaformis OT 569 = DSM 20559	Bacteria	Firmicutes	Erysipelotrichales	Eggerthia	Unknown	64881	1884	32.3
345	Eikenella corrodens ATCC 23834	Bacteria	Proteobacteria	Neisseriales	Eikenella	Oral	30493	2627	55
346	Enhydrobacter aerosaccus SK60	Bacteria	Proteobacteria	Pseudomonadales	Enhydrobacter	Skin	31335	2573	43.9
347	Enterobacter cancerogenus ATCC 35316	Bacteria	Proteobacteria	Enterobacteriales	Enterobacter	Gastrointestinal tract	28663	4618	55.2
348	Enterobacter cloacae subsp. cloacae NCTC 9394	Bacteria	Proteobacteria	Enterobacteriales	Enterobacter	Gastrointestinal tract	45967	3725	55.4
349	Enterobacter hormaechei ATCC 49162	Bacteria	Proteobacteria	Enterobacteriales	Enterobacter	Oral	53031	4671	54.9
350	Enterobacteriaceae bacterium 9_2_54FAA	Bacteria	Proteobacteria	Enterobacteriales	Enterobacteriaceae	Gastrointestinal tract	41973	4086	48.5
351	Enterococcus casseliflavus ATCC 12755	Bacteria	Firmicutes	Lactobacillales	Enterococcus	Oral	53041	3548	42.1
352	Enterococcus faecalis 599	Bacteria	Firmicutes	Lactobacillales	Enterococcus	Unknown	81957	3155	37
353	Enterococcus faecalis ATCC 29200	Bacteria	Firmicutes	Lactobacillales	Enterococcus	Urogenital tract	31459	2955	37.5
354	Enterococcus faecalis DAPTO 512	Bacteria	Firmicutes	Lactobacillales	Enterococcus	Blood	47125	3104	37.1
355	Enterococcus faecalis DAPTO 516	Bacteria	Firmicutes	Lactobacillales	Enterococcus	Blood	47127	3100	37.2
356	Enterococcus faecalis E12	Bacteria	Firmicutes	Lactobacillales	Enterococcus	Unknown	221259	3003	37.2
357	Enterococcus faecalis EnGen0297	Bacteria	Firmicutes	Lactobacillales	Enterococcus	Urogenital tract	31457	3227	37
358	Enterococcus faecalis EnGen0311	Bacteria	Firmicutes	Lactobacillales	Enterococcus	Urogenital tract	47173	3263	36.8
359	Enterococcus faecalis ERV103	Bacteria	Firmicutes	Lactobacillales	Enterococcus	Unknown	81959	3131	37.2
360	Enterococcus faecalis ERV116	Bacteria	Firmicutes	Lactobacillales	Enterococcus	Unknown	81961	3126	37.2
361	Enterococcus faecalis ERV129	Bacteria	Firmicutes	Lactobacillales	Enterococcus	Unknown	81963	3257	37.1
362	Enterococcus faecalis ERV25	Bacteria	Firmicutes	Lactobacillales	Enterococcus	Unknown	81965	3197	37.1
363	Enterococcus faecalis ERV31	Bacteria	Firmicutes	Lactobacillales	Enterococcus	Unknown	81967	3128	37.2
364	Enterococcus faecalis ERV37	Bacteria	Firmicutes	Lactobacillales	Enterococcus	Unknown	81969	3253	37
365	Enterococcus faecalis ERV41	Bacteria	Firmicutes	Lactobacillales	Enterococcus	Unknown	81971	3290	37.1
366	Enterococcus faecalis ERV62	Bacteria	Firmicutes	Lactobacillales	Enterococcus	Unknown	81973	3221	37.1
367	Enterococcus faecalis ERV63	Bacteria	Firmicutes	Lactobacillales	Enterococcus	Unknown	81975	3338	37
368	Enterococcus faecalis ERV65	Bacteria	Firmicutes	Lactobacillales	Enterococcus	Unknown	81977	3202	37.1
369	Enterococcus faecalis ERV68	Bacteria	Firmicutes	Lactobacillales	Enterococcus	Unknown	81979	3272	37.1
370	Enterococcus faecalis ERV72	Bacteria	Firmicutes	Lactobacillales	Enterococcus	Unknown	81981	3262	37.1
371	Enterococcus faecalis ERV73	Bacteria	Firmicutes	Lactobacillales	Enterococcus	Unknown	81983	3254	37.1
372	Enterococcus faecalis ERV81	Bacteria	Firmicutes	Lactobacillales	Enterococcus	Unknown	81985	3267	37.1
373	Enterococcus faecalis ERV85	Bacteria	Firmicutes	Lactobacillales	Enterococcus	Unknown	81987	3275	37.1
374	Enterococcus faecalis ERV93	Bacteria	Firmicutes	Lactobacillales	Enterococcus	Unknown	81989	3182	37.1
375	Enterococcus faecalis PC1.1	Bacteria	Firmicutes	Lactobacillales	Enterococcus	Gastrointestinal tract	42751	2619	37.7
376	Enterococcus faecalis R508	Bacteria	Firmicutes	Lactobacillales	Enterococcus	Unknown	81991	2750	37.4
377	Enterococcus faecalis R712	Bacteria	Firmicutes	Lactobacillales	Enterococcus	Blood	42527	3086	37.2
378	Enterococcus faecalis S613	Bacteria	Firmicutes	Lactobacillales	Enterococcus	Blood	42525	3096	37.2
379	Enterococcus faecalis TUSoD Ef11	Bacteria	Firmicutes	Lactobacillales	Enterococcus	Oral	31415	2705	37.7
380	Enterococcus faecalis TX0012	Bacteria	Firmicutes	Lactobacillales	Enterococcus	Blood	47145	2743	37.4
381	Enterococcus faecalis TX0017	Bacteria	Firmicutes	Lactobacillales	Enterococcus	Blood	47147	3074	37.1
382	Enterococcus faecalis TX0027	Bacteria	Firmicutes	Lactobacillales	Enterococcus	Blood	47151	3124	37
383	Enterococcus faecalis TX0031	Bacteria	Firmicutes	Lactobacillales	Enterococcus	Blood	47153	2759	37.4
384	Enterococcus faecalis TX0043	Bacteria	Firmicutes	Lactobacillales	Enterococcus	Blood	47155	2838	37.4
385	Enterococcus faecalis TX0102	Bacteria	Firmicutes	Lactobacillales	Enterococcus	Blood	47157	2831	37.3
386	Enterococcus faecalis TX0104	Bacteria	Firmicutes	Lactobacillales	Enterococcus	Gastrointestinal tract	30623	3273	37.1
387	Enterococcus faecalis TX0109	Bacteria	Firmicutes	Lactobacillales	Enterococcus	Blood	47159	2987	37.2
388	Enterococcus faecalis TX0309A	Bacteria	Firmicutes	Lactobacillales	Enterococcus	Unknown	47161	3205	36.9
389	Enterococcus faecalis TX0309B	Bacteria	Firmicutes	Lactobacillales	Enterococcus	Unknown	47163	3210	36.9
390	Enterococcus faecalis TX0312	Bacteria	Firmicutes	Lactobacillales	Enterococcus	Urogenital tract	47165	2789	37.4
391	Enterococcus faecalis TX0411	Bacteria	Firmicutes	Lactobacillales	Enterococcus	Unknown	47167	3245	37
392	Enterococcus faecalis TX0470	Bacteria	Firmicutes	Lactobacillales	Enterococcus	Unknown	47169	2902	37.1
393	Enterococcus faecalis TX0630	Bacteria	Firmicutes	Lactobacillales	Enterococcus	Blood	47171	3411	36.7
394	Enterococcus faecalis TX0645	Bacteria	Firmicutes	Lactobacillales	Enterococcus	Blood	47175	3278	36.9
395	Enterococcus faecalis TX0855	Bacteria	Firmicutes	Lactobacillales	Enterococcus	Urogenital tract	47177	3032	37
396	Enterococcus faecalis TX0860	Bacteria	Firmicutes	Lactobacillales	Enterococcus	Blood	47179	3114	36.9
397	Enterococcus faecalis TX1302	Bacteria	Firmicutes	Lactobacillales	Enterococcus	Gastrointestinal tract	47181	2853	37.4
398	Enterococcus faecalis TX1322	Bacteria	Firmicutes	Lactobacillales	Enterococcus	Gastrointestinal tract	31461	3006	37.2
399	Enterococcus faecalis TX1341	Bacteria	Firmicutes	Lactobacillales	Enterococcus	Gastrointestinal tract	47183	3035	37
400	Enterococcus faecalis TX1342	Bacteria	Firmicutes	Lactobacillales	Enterococcus	Gastrointestinal tract	47185	2793	37.3
401	Enterococcus faecalis TX1346	Bacteria	Firmicutes	Lactobacillales	Enterococcus	Gastrointestinal tract	47187	2827	37.4
402	Enterococcus faecalis TX1467	Bacteria	Firmicutes	Lactobacillales	Enterococcus	Gastrointestinal tract	47189	3510	37
403	Enterococcus faecalis TX2134	Bacteria	Firmicutes	Lactobacillales	Enterococcus	Gastrointestinal tract	47191	3196	36.9
404	Enterococcus faecalis TX2137	Bacteria	Firmicutes	Lactobacillales	Enterococcus	Gastrointestinal tract	47129	3000	37
405	Enterococcus faecalis TX2141	Bacteria	Firmicutes	Lactobacillales	Enterococcus	Blood	47131	2970	37.3
406	Enterococcus faecalis TX4000	Bacteria	Firmicutes	Lactobacillales	Enterococcus	Unknown	47133	2858	37.4
407	Enterococcus faecalis TX4244	Bacteria	Firmicutes	Lactobacillales	Enterococcus	Gastrointestinal tract	47141	2902	37.2
408	Enterococcus faecalis TX4248	Bacteria	Firmicutes	Lactobacillales	Enterococcus	Lymph Node	47143	3278	36.9
409	Enterococcus faecium 503	Bacteria	Firmicutes	Lactobacillales	Enterococcus	Unknown	81995	2905	37.7
410	Enterococcus faecium 504	Bacteria	Firmicutes	Lactobacillales	Enterococcus	Unknown	81997	2782	38
411	Enterococcus faecium 505	Bacteria	Firmicutes	Lactobacillales	Enterococcus	Unknown	81999	2656	38.3
412	Enterococcus faecium 506	Bacteria	Firmicutes	Lactobacillales	Enterococcus	Unknown	82001	3027	37.5
413	Enterococcus faecium 509	Bacteria	Firmicutes	Lactobacillales	Enterococcus	Unknown	82003	3191	37.7
414	Enterococcus faecium 510	Bacteria	Firmicutes	Lactobacillales	Enterococcus	Unknown	82005	3071	37.6
415	Enterococcus faecium 511	Bacteria	Firmicutes	Lactobacillales	Enterococcus	Unknown	82007	3204	37.5
416	Enterococcus faecium 513	Bacteria	Firmicutes	Lactobacillales	Enterococcus	Unknown	82009	3014	37.7
417	Enterococcus faecium 514	Bacteria	Firmicutes	Lactobacillales	Enterococcus	Unknown	82011	3139	37.6
418	Enterococcus faecium 515	Bacteria	Firmicutes	Lactobacillales	Enterococcus	Unknown	82015	3056	37.5
419	Enterococcus faecium C1904	Bacteria	Firmicutes	Lactobacillales	Enterococcus	Unknown	82017	3036	37.5
420	Enterococcus faecium C497	Bacteria	Firmicutes	Lactobacillales	Enterococcus	Unknown	82019	2867	37.8
421	Enterococcus faecium C621	Bacteria	Firmicutes	Lactobacillales	Enterococcus	Unknown	82021	3097	37.6
422	Enterococcus faecium DO	Bacteria	Firmicutes	Lactobacillales	Enterococcus	Blood	30627	2703	38.1
423	Enterococcus faecium E417	Bacteria	Firmicutes	Lactobacillales	Enterococcus	Unknown	82023	3085	37.6
424	Enterococcus faecium E422	Bacteria	Firmicutes	Lactobacillales	Enterococcus	Unknown	82025	3122	37.6
425	Enterococcus faecium ERV1	Bacteria	Firmicutes	Lactobacillales	Enterococcus	Unknown	82027	3065	37.5
426	Enterococcus faecium ERV102	Bacteria	Firmicutes	Lactobacillales	Enterococcus	Unknown	82029	3095	37.6
427	Enterococcus faecium ERV161	Bacteria	Firmicutes	Lactobacillales	Enterococcus	Unknown	82031	2971	37.6
428	Enterococcus faecium ERV165	Bacteria	Firmicutes	Lactobacillales	Enterococcus	Unknown	82033	3082	37.7
429	Enterococcus faecium ERV168	Bacteria	Firmicutes	Lactobacillales	Enterococcus	Unknown	82035	3181	37.6
430	Enterococcus faecium ERV26	Bacteria	Firmicutes	Lactobacillales	Enterococcus	Unknown	82037	3336	37.8
431	Enterococcus faecium ERV38	Bacteria	Firmicutes	Lactobacillales	Enterococcus	Unknown	82039	3216	37.8
432	Enterococcus faecium ERV69	Bacteria	Firmicutes	Lactobacillales	Enterococcus	Unknown	82041	3184	37.8
433	Enterococcus faecium ERV99	Bacteria	Firmicutes	Lactobacillales	Enterococcus	Unknown	82043	2908	37.7
434	Enterococcus faecium FB129-CNAB4	Bacteria	Firmicutes	Lactobacillales	Enterococcus	Urogenital tract	52125	2580	38.1
435	Enterococcus faecium P1123	Bacteria	Firmicutes	Lactobacillales	Enterococcus	Unknown	82045	3255	37.4
436	Enterococcus faecium P1137	Bacteria	Firmicutes	Lactobacillales	Enterococcus	Unknown	82047	2916	37.7
437	Enterococcus faecium P1139	Bacteria	Firmicutes	Lactobacillales	Enterococcus	Unknown	82049	3248	37.5
438	Enterococcus faecium P1140	Bacteria	Firmicutes	Lactobacillales	Enterococcus	Unknown	82051	3099	37.6
439	Enterococcus faecium P1190	Bacteria	Firmicutes	Lactobacillales	Enterococcus	Unknown	82053	3082	37.5
440	Enterococcus faecium P1986	Bacteria	Firmicutes	Lactobacillales	Enterococcus	Unknown	82055	3243	37.4
441	Enterococcus faecium PC4.1	Bacteria	Firmicutes	Lactobacillales	Enterococcus	Gastrointestinal tract	42757	2695	38.3
442	Enterococcus faecium R446	Bacteria	Firmicutes	Lactobacillales	Enterococcus	Unknown	82057	3265	37.5
443	Enterococcus faecium R494	Bacteria	Firmicutes	Lactobacillales	Enterococcus	Unknown	82059	3035	37.6
444	Enterococcus faecium R496	Bacteria	Firmicutes	Lactobacillales	Enterococcus	Unknown	82061	3334	37.3
445	Enterococcus faecium R497	Bacteria	Firmicutes	Lactobacillales	Enterococcus	Unknown	82063	3266	37.5
446	Enterococcus faecium R499	Bacteria	Firmicutes	Lactobacillales	Enterococcus	Unknown	82065	3026	37.7
447	Enterococcus faecium R501	Bacteria	Firmicutes	Lactobacillales	Enterococcus	Unknown	82067	3273	37.8
448	Enterococcus faecium S447	Bacteria	Firmicutes	Lactobacillales	Enterococcus	Unknown	82069	3242	37.5
449	Enterococcus faecium TX0082	Bacteria	Firmicutes	Lactobacillales	Enterococcus	Blood	47193	2813	37.8
450	Enterococcus faecium TX0133A	Bacteria	Firmicutes	Lactobacillales	Enterococcus	Blood	47195	3118	37.5
451	Enterococcus faecium TX0133a01	Bacteria	Firmicutes	Lactobacillales	Enterococcus	Blood	47197	3262	37.4
452	Enterococcus faecium TX0133a04	Bacteria	Firmicutes	Lactobacillales	Enterococcus	Blood	47199	3097	37.5
453	Enterococcus faecium TX0133B	Bacteria	Firmicutes	Lactobacillales	Enterococcus	Blood	47201	3110	37.5
454	Enterococcus faecium TX0133C	Bacteria	Firmicutes	Lactobacillales	Enterococcus	Blood	47203	3097	37.6
455	Enterococcus faecium TX1330	Bacteria	Firmicutes	Lactobacillales	Enterococcus	Gastrointestinal tract	31463	2777	38.1
456	Enterococcus faecium TX1337RF	Bacteria	Firmicutes	Lactobacillales	Enterococcus	Unknown	81993	2754	38.1
457	Enterococcus faecium V689	Bacteria	Firmicutes	Lactobacillales	Enterococcus	Unknown	82071	3008	37.7
458	Enterococcus italicus DSM 15952	Bacteria	Firmicutes	Lactobacillales	Enterococcus	Oral	53039	2405	38.9
459	Enterococcus saccharolyticus 30_1	Bacteria	Firmicutes	Lactobacillales	Enterococcus	Gastrointestinal tract	46415	3011	40.8
460	Enterococcus sp. 7L76	Bacteria	Firmicutes	Lactobacillales	Enterococcus	Gastrointestinal tract	39181	2295	37.5
461	Eremococcus coleocola ACS-139-V-Col8	Bacteria	Firmicutes	Lactobacillales	Eremococcus	Urogenital tract	54021	1720	39.3
462	Erysipelatoclostridium ramosum DSM 1402	Bacteria	Firmicutes	Erysipelotrichales	Erysipelatoclostridium	Gastrointestinal tract	19663	3169	31.5
463	Erysipelothrix rhusiopathiae ATCC 19414	Bacteria	Firmicutes	Erysipelotrichales	Erysipelothrix	Skin	31465	1645	36.5
464	Erysipelotrichaceae bacterium 2_2_44A	Bacteria	Firmicutes	Erysipelotrichales	Erysipelotrichaceae	Gastrointestinal tract	41983	4976	43.5
465	Erysipelotrichaceae bacterium 21_3	Bacteria	Firmicutes	Erysipelotrichales	Erysipelotrichaceae	Gastrointestinal tract	39369	4324	44
466	Erysipelotrichaceae bacterium 3_1_53	Bacteria	Firmicutes	Erysipelotrichales	Erysipelotrichaceae	Gastrointestinal tract	39371	3857	43.4
467	Erysipelotrichaceae bacterium 5_2_54FAA	Bacteria	Firmicutes	Erysipelotrichales	Erysipelotrichaceae	Gastrointestinal tract	41103	2872	38.5
468	Erysipelotrichaceae bacterium 6_1_45	Bacteria	Firmicutes	Erysipelotrichales	Erysipelotrichaceae	Gastrointestinal tract	39373	4826	44.2
469	Escherichia coli 4_1_47FAA	Bacteria	Proteobacteria	Enterobacteriales	Escherichia	Gastrointestinal tract	39385	5306	50.8
470	Escherichia coli 83972	Bacteria	Proteobacteria	Enterobacteriales	Escherichia	Urogenital tract	31467	5255	50.1
471	Escherichia coli D9	Bacteria	Proteobacteria	Enterobacteriales	Escherichia	Gastrointestinal tract	32507	4721	50.3
472	Escherichia coli MS 107-1	Bacteria	Proteobacteria	Enterobacteriales	Escherichia	Gastrointestinal tract	40713	5148	50.1
473	Escherichia coli MS 110-3	Bacteria	Proteobacteria	Enterobacteriales	Escherichia	Gastrointestinal tract	47225	5429	49.8
474	Escherichia coli MS 115-1	Bacteria	Proteobacteria	Enterobacteriales	Escherichia	Gastrointestinal tract	47227	5021	50.2
475	Escherichia coli MS 116-1	Bacteria	Proteobacteria	Enterobacteriales	Escherichia	Gastrointestinal tract	47229	5162	50
476	Escherichia coli MS 117-3	Bacteria	Proteobacteria	Enterobacteriales	Escherichia	Gastrointestinal tract	47231	5376	50
477	Escherichia coli MS 119-7	Bacteria	Proteobacteria	Enterobacteriales	Escherichia	Gastrointestinal tract	40709	5325	50.1
478	Escherichia coli MS 124-1	Bacteria	Proteobacteria	Enterobacteriales	Escherichia	Gastrointestinal tract	40707	5972	50
479	Escherichia coli MS 145-7	Bacteria	Proteobacteria	Enterobacteriales	Escherichia	Gastrointestinal tract	40703	5493	50.2
480	Escherichia coli MS 146-1	Bacteria	Proteobacteria	Enterobacteriales	Escherichia	Gastrointestinal tract	47241	4955	50.2
481	Escherichia coli MS 153-1	Bacteria	Proteobacteria	Enterobacteriales	Escherichia	Gastrointestinal tract	47257	5467	49.9
482	Escherichia coli MS 16-3	Bacteria	Proteobacteria	Enterobacteriales	Escherichia	Gastrointestinal tract	47259	5291	50
483	Escherichia coli MS 175-1	Bacteria	Proteobacteria	Enterobacteriales	Escherichia	Gastrointestinal tract	47263	4870	50.1
484	Escherichia coli MS 182-1	Bacteria	Proteobacteria	Enterobacteriales	Escherichia	Gastrointestinal tract	47265	5317	50
485	Escherichia coli MS 185-1	Bacteria	Proteobacteria	Enterobacteriales	Escherichia	Gastrointestinal tract	47267	5194	50.1
486	Escherichia coli MS 187-1	Bacteria	Proteobacteria	Enterobacteriales	Escherichia	Gastrointestinal tract	47269	4489	50.3
487	Escherichia coli MS 196-1	Bacteria	Proteobacteria	Enterobacteriales	Escherichia	Gastrointestinal tract	47271	5586	50
488	Escherichia coli MS 198-1	Bacteria	Proteobacteria	Enterobacteriales	Escherichia	Gastrointestinal tract	47273	5606	50.2
489	Escherichia coli MS 200-1	Bacteria	Proteobacteria	Enterobacteriales	Escherichia	Gastrointestinal tract	47275	5343	49.9
490	Escherichia coli MS 21-1	Bacteria	Proteobacteria	Enterobacteriales	Escherichia	Gastrointestinal tract	47205	5744	49.8
491	Escherichia coli MS 45-1	Bacteria	Proteobacteria	Enterobacteriales	Escherichia	Gastrointestinal tract	47207	5238	49.9
492	Escherichia coli MS 57-2	Bacteria	Proteobacteria	Enterobacteriales	Escherichia	Gastrointestinal tract	47209	5226	50.2
493	Escherichia coli MS 60-1	Bacteria	Proteobacteria	Enterobacteriales	Escherichia	Gastrointestinal tract	47211	5649	49.9
494	Escherichia coli MS 69-1	Bacteria	Proteobacteria	Enterobacteriales	Escherichia	Gastrointestinal tract	47213	5482	49.8
495	Escherichia coli MS 78-1	Bacteria	Proteobacteria	Enterobacteriales	Escherichia	Gastrointestinal tract	47217	4992	50.2
496	Escherichia coli MS 79-10	Bacteria	Proteobacteria	Enterobacteriales	Escherichia	Gastrointestinal tract	40701	5258	50.1
497	Escherichia coli MS 84-1	Bacteria	Proteobacteria	Enterobacteriales	Escherichia	Gastrointestinal tract	47219	5710	50
498	Escherichia coli MS 85-1	Bacteria	Proteobacteria	Enterobacteriales	Escherichia	Gastrointestinal tract	40699	5994	50.1
499	Escherichia coli SE11	Bacteria	Proteobacteria	Enterobacteriales	Escherichia	Gastrointestinal tract	18057	5002	50.6
500	Escherichia coli SE15	Bacteria	Proteobacteria	Enterobacteriales	Escherichia	Gastrointestinal tract	19053	4488	50.9
501	Escherichia sp. 1_1_43	Bacteria	Proteobacteria	Enterobacteriales	Escherichia	Gastrointestinal tract	32463	4481	51
502	Escherichia sp. 3_2_53FAA	Bacteria	Proteobacteria	Enterobacteriales	Escherichia	Gastrointestinal tract	32465	5351	50
503	Escherichia sp. 4_1_40B	Bacteria	Proteobacteria	Enterobacteriales	Escherichia	Gastrointestinal tract	32467	4498	50.7
504	Eubacterium biforme DSM 3989	Bacteria	Firmicutes	Erysipelotrichales	Eubacterium	Gastrointestinal tract	29269	2529	33.7
505	Eubacterium infirmum F0142	Bacteria	Firmicutes	Clostridiales	Eubacterium	Oral	52085	1765	40.1
506	Eubacterium nodatum ATCC 33099	Bacteria	Firmicutes	Clostridiales	Eubacterium	Oral	89653	1691	38.2
507	Eubacterium rectale DSM 17629	Bacteria	Firmicutes	Clostridiales	Eubacterium	Gastrointestinal tract	39159	2898	41.5
508	Eubacterium rectale M104/1	Bacteria	Firmicutes	Clostridiales	Eubacterium	Gastrointestinal tract	39161	3212	40.5
509	Eubacterium saphenum ATCC 49989	Bacteria	Firmicutes	Clostridiales	Eubacterium	Oral	33149	954	40.6
510	Eubacterium sp. 3_1_31	Bacteria	Firmicutes	Clostridiales	Eubacterium	Gastrointestinal tract	39375	2873	38.2
511	Eubacterium ventriosum ATCC 27560	Bacteria	Firmicutes	Clostridiales	Eubacterium	Gastrointestinal tract	18159	2802	36
512	Facklamia hominis ACS-120-V-Sch10	Bacteria	Firmicutes	Lactobacillales	Facklamia	Urogenital tract	52113	1775	38.7
513	Facklamia hominis CCUG 36813	Bacteria	Firmicutes	Lactobacillales	Facklamia	Unknown	52177	1718	39
514	Facklamia ignava CCUG 37419	Bacteria	Firmicutes	Lactobacillales	Facklamia	Unknown	52179	1643	38.9
515	Facklamia languida CCUG 37842	Bacteria	Firmicutes	Lactobacillales	Facklamia	Unknown	52181	1528	44.1
516	Faecalibacterium cf. prausnitzii KLE1255	Bacteria	Firmicutes	Clostridiales	Faecalibacterium	Gastrointestinal tract	46809	3355	55.2
517	Faecalibacterium prausnitzii A2-165	Bacteria	Firmicutes	Clostridiales	Faecalibacterium	Gastrointestinal tract	18199	3475	55.4
518	Faecalibacterium prausnitzii L2-6	Bacteria	Firmicutes	Clostridiales	Faecalibacterium	Gastrointestinal tract	45961	2756	57.1
519	Faecalibacterium prausnitzii M21/2	Bacteria	Firmicutes	Clostridiales	Faecalibacterium	Gastrointestinal tract	18203	3493	54.9
520	Faecalibacterium prausnitzii SL3/3	Bacteria	Firmicutes	Clostridiales	Faecalibacterium	Gastrointestinal tract	39151	2746	55.8
521	Filifactor alocis ATCC 35896	Bacteria	Firmicutes	Clostridiales	Filifactor	Oral	30485	1641	36.1
522	Finegoldia magna ACS-171-V-Col3	Bacteria	Firmicutes	Clostridiales	Finegoldia	Urogenital tract	49435	1740	32
523	Finegoldia magna ATCC 29328	Bacteria	Firmicutes	Clostridiales	Finegoldia	Gastrointestinal tract	18981	1813	31.9
524	Finegoldia magna ATCC 53516	Bacteria	Firmicutes	Clostridiales	Finegoldia	Urogenital tract	31469	1838	32.2
525	Finegoldia magna BVS033A4	Bacteria	Firmicutes	Clostridiales	Finegoldia	Urogenital tract	51069	1904	31.8
526	Finegoldia magna SY403409CC001050417	Bacteria	Firmicutes	Clostridiales	Finegoldia	Urogenital tract	51081	1956	31.9
527	Flavonifractor plautii ATCC 29863	Bacteria	Firmicutes	Clostridiales	Flavonifractor	Gastrointestinal tract	18189	4278	60.1
528	Fretibacterium fastidiosum	Bacteria	Synergistetes	Synergistales	Fretibacterium	Oral	45959	1435	63.1
529	Fusobacterium gonidiaformans 3-1-5R	Bacteria	Fusobacteria	Fusobacteriales	Fusobacterium	Gastrointestinal tract	32477	1890	32.2
530	Fusobacterium gonidiaformans ATCC 25563	Bacteria	Fusobacteria	Fusobacteriales	Fusobacterium	Gastrointestinal tract	32419	1621	32.4
531	Fusobacterium mortiferum ATCC 9817	Bacteria	Fusobacteria	Fusobacteriales	Fusobacterium	Gastrointestinal tract	32421	2538	29.2
532	Fusobacterium necrophorum D12	Bacteria	Fusobacteria	Fusobacteriales	Fusobacterium	Gastrointestinal tract	32485	1833	35.1
533	Fusobacterium necrophorum subsp. funduliforme 1_1_36S	Bacteria	Fusobacteria	Fusobacteriales	Fusobacterium	Gastrointestinal tract	46417	3197	34.3
534	Fusobacterium necrophorum subsp. funduliforme ATCC 51357	Bacteria	Fusobacteria	Fusobacteriales	Fusobacterium	Liver	75137	2060	34.7
535	Fusobacterium necrophorum subsp. funduliforme Fnf 1007	Bacteria	Fusobacteria	Fusobacteriales	Fusobacterium	Oral	89621	2173	34.7
536	Fusobacterium nucleatum subsp. animalis 11_3_2	Bacteria	Fusobacteria	Fusobacteriales	Fusobacterium	Gastrointestinal tract	39559	2641	26.8
537	Fusobacterium nucleatum subsp. animalis 21_1A	Bacteria	Fusobacteria	Fusobacteriales	Fusobacterium	Gastrointestinal tract	32475	2013	26.8
538	Fusobacterium nucleatum subsp. animalis 3_1_33	Bacteria	Fusobacteria	Fusobacteriales	Fusobacterium	Gastrointestinal tract	38519	2108	26.8
539	Fusobacterium nucleatum subsp. animalis 7_1	Bacteria	Fusobacteria	Fusobacteriales	Fusobacterium	Gastrointestinal tract	32483	2419	26.7
540	Fusobacterium nucleatum subsp. animalis ATCC 51191	Bacteria	Fusobacteria	Fusobacteriales	Fusobacterium	Gastrointestinal tract	64727	2777	26.9
541	Fusobacterium nucleatum subsp. animalis D11	Bacteria	Fusobacteria	Fusobacteriales	Fusobacterium	Gastrointestinal tract	32501	2334	26.8
542	Fusobacterium nucleatum subsp. animalis F0419	Bacteria	Fusobacteria	Fusobacteriales	Fusobacterium	Unknown	64879	2307	26.6
543	Fusobacterium nucleatum subsp. nucleatum ATCC 23726	Bacteria	Fusobacteria	Fusobacteriales	Fusobacterium	Urogenital tract	31471	2126	27
544	Fusobacterium nucleatum subsp. polymorphum F0401	Bacteria	Fusobacteria	Fusobacteriales	Fusobacterium	Oral	41987	2428	26.7
545	Fusobacterium nucleatum subsp. vincentii 4_1_13	Bacteria	Fusobacteria	Fusobacteriales	Fusobacterium	Gastrointestinal tract	32479	2154	26.9
546	Fusobacterium periodonticum 1_1_41FAA	Bacteria	Fusobacteria	Fusobacteriales	Fusobacterium	Gastrointestinal tract	32469	2325	27.7
547	Fusobacterium periodonticum 2_1_31	Bacteria	Fusobacteria	Fusobacteriales	Fusobacterium	Gastrointestinal tract	32473	2375	27.8
548	Fusobacterium periodonticum ATCC 33693	Bacteria	Fusobacteria	Fusobacteriales	Fusobacterium	Oral	30495	2568	27.2
549	Fusobacterium periodonticum D10	Bacteria	Fusobacteria	Fusobacteriales	Fusobacterium	Oral	34699	2624	27.5
550	Fusobacterium sp. oral taxon 370 str. F0437	Bacteria	Fusobacteria	Fusobacteriales	Fusobacterium	Oral	50399	2274	27.6
551	Fusobacterium ulcerans 12-1B	Bacteria	Fusobacteria	Fusobacteriales	Fusobacterium	Gastrointestinal tract	32471	3559	30.5
552	Fusobacterium ulcerans ATCC 49185	Bacteria	Fusobacteria	Fusobacteriales	Fusobacterium	Gastrointestinal tract	32487	3191	30.8
553	Fusobacterium varium ATCC 27725	Bacteria	Fusobacteria	Fusobacteriales	Fusobacterium	Gastrointestinal tract	32423	3008	29.6
554	Gardnerella vaginalis 315-A	Bacteria	Actinobacteria	Bifidobacteriales	Gardnerella	Urogenital tract	52049	1290	41.9
555	Gardnerella vaginalis 409-05	Bacteria	Actinobacteria	Bifidobacteriales	Gardnerella	Urogenital tract	31001	1258	42.5
556	Gardnerella vaginalis ATCC 14019	Bacteria	Actinobacteria	Bifidobacteriales	Gardnerella	Urogenital tract	31473	1365	41.7
557	Gardnerella vaginalis HMP9231	Bacteria	Actinobacteria	Bifidobacteriales	Gardnerella	Urogenital tract	51067	1317	41.8
558	Gemella haemolysans ATCC 10379	Bacteria	Firmicutes	Bacillales	Gemella	Oral	30487	1710	31
559	Gemella haemolysans M341	Bacteria	Firmicutes	Bacillales	Gemella	Airways	38763	1933	31
560	Gemella morbillorum M424	Bacteria	Firmicutes	Bacillales	Gemella	Airways	38781	1622	31.3
561	Gemella sanguinis M325	Bacteria	Firmicutes	Bacillales	Gemella	Airways	38783	1675	30
562	Gordonibacter pamelaeae 7-10-1-b	Bacteria	Actinobacteria	Eggerthellales	Gordonibacter	Gastrointestinal tract	39175	2027	64.9
563	Granulicatella adiacens ATCC 49175	Bacteria	Firmicutes	Lactobacillales	Granulicatella	Oral	37271	1920	37.5
564	Granulicatella elegans ATCC 700633	Bacteria	Firmicutes	Lactobacillales	Granulicatella	Oral	38745	1562	33.2
565	Haemophilus aegyptius ATCC 11116	Bacteria	Proteobacteria	Pasteurellales	Haemophilus	Oral	53049	2020	38.2
566	Haemophilus haemolyticus HK386	Bacteria	Proteobacteria	Pasteurellales	Haemophilus	Unknown	75145	1731	38.8
567	Haemophilus parahaemolyticus HK385	Bacteria	Proteobacteria	Pasteurellales	Haemophilus	Unknown	75139	1980	40.3
568	Haemophilus parainfluenzae ATCC 33392	Bacteria	Proteobacteria	Pasteurellales	Haemophilus	Skin	53197	2000	39.3
569	Haemophilus parainfluenzae HK2019	Bacteria	Proteobacteria	Pasteurellales	Haemophilus	Unknown	75175	2023	39.6
570	Haemophilus parainfluenzae HK262	Bacteria	Proteobacteria	Pasteurellales	Haemophilus	Urogenital tract	75173	2001	39.5
571	Haemophilus paraphrohaemolyticus HK411	Bacteria	Proteobacteria	Pasteurellales	Haemophilus	Unknown	75147	2025	41
572	Haemophilus pittmaniae HK 85	Bacteria	Proteobacteria	Pasteurellales	Haemophilus	Unknown	67189	2390	42.6
573	Haemophilus sp. oral taxon 851 str. F0397	Bacteria	Proteobacteria	Pasteurellales	Haemophilus	Oral	48495	1809	38.2
574	Haemophilus sputorum HK 2154	Bacteria	Proteobacteria	Pasteurellales	Haemophilus	Blood	89619	1987	39.7
575	Hafnia alvei ATCC 51873	Bacteria	Proteobacteria	Enterobacteriales	Hafnia	Gastrointestinal tract	65123	4900	48
576	Helcococcus kunzii ATCC 51366	Bacteria	Firmicutes	Clostridiales	Helcococcus	Unknown	52183	1882	29.3
577	Helicobacter bilis ATCC 43879	Bacteria	Proteobacteria	Campylobacterales	Helicobacter	Gastrointestinal tract	32489	2269	35.3
578	Helicobacter canadensis MIT 98-5491	Bacteria	Proteobacteria	Campylobacterales	Helicobacter	Gastrointestinal tract	30071	1627	33.7
579	Helicobacter cinaedi CCUG 18818	Bacteria	Proteobacteria	Campylobacterales	Helicobacter	Gastrointestinal tract	30073	2373	38.2
580	Helicobacter pullorum MIT 98-5489	Bacteria	Proteobacteria	Campylobacterales	Helicobacter	Gastrointestinal tract	30075	2008	34.1
581	Helicobacter pylori 35A	Bacteria	Proteobacteria	Campylobacterales	Helicobacter	Gastrointestinal tract	34603	1470	39
582	Helicobacter pylori 83	Bacteria	Proteobacteria	Campylobacterales	Helicobacter	Gastrointestinal tract	34609	1609	38.7
583	Helicobacter pylori GAM100Ai	Bacteria	Proteobacteria	Campylobacterales	Helicobacter	Gastrointestinal tract	89209	1669	39.2
584	Helicobacter pylori GAM101Biv	Bacteria	Proteobacteria	Campylobacterales	Helicobacter	Gastrointestinal tract	89211	1661	39.2
585	Helicobacter pylori GAM103Bi	Bacteria	Proteobacteria	Campylobacterales	Helicobacter	Gastrointestinal tract	89213	1659	39.1
586	Helicobacter pylori GAM105Ai	Bacteria	Proteobacteria	Campylobacterales	Helicobacter	Gastrointestinal tract	89215	1723	39.1
587	Helicobacter pylori GAM112Ai	Bacteria	Proteobacteria	Campylobacterales	Helicobacter	Gastrointestinal tract	89217	1710	39.1
588	Helicobacter pylori GAM114Ai	Bacteria	Proteobacteria	Campylobacterales	Helicobacter	Gastrointestinal tract	89219	1656	39.2
589	Helicobacter pylori GAM115Ai	Bacteria	Proteobacteria	Campylobacterales	Helicobacter	Gastrointestinal tract	89221	1742	38.9
590	Helicobacter pylori GAM118Bi	Bacteria	Proteobacteria	Campylobacterales	Helicobacter	Gastrointestinal tract	89225	1706	39
591	Helicobacter pylori GAM119Bi	Bacteria	Proteobacteria	Campylobacterales	Helicobacter	Gastrointestinal tract	89227	1719	39
592	Helicobacter pylori GAM120Ai	Bacteria	Proteobacteria	Campylobacterales	Helicobacter	Gastrointestinal tract	89229	1716	39.1
593	Helicobacter pylori GAM121Aii	Bacteria	Proteobacteria	Campylobacterales	Helicobacter	Gastrointestinal tract	89231	1700	39
594	Helicobacter pylori GAM201Ai	Bacteria	Proteobacteria	Campylobacterales	Helicobacter	Gastrointestinal tract	89233	1650	39.2
595	Helicobacter pylori GAM210Bi	Bacteria	Proteobacteria	Campylobacterales	Helicobacter	Gastrointestinal tract	89235	1670	39.1
596	Helicobacter pylori GAM231Ai	Bacteria	Proteobacteria	Campylobacterales	Helicobacter	Gastrointestinal tract	89237	1658	39.2
597	Helicobacter pylori GAM239Bi	Bacteria	Proteobacteria	Campylobacterales	Helicobacter	Gastrointestinal tract	89239	1674	39
598	Helicobacter pylori GAM244Ai	Bacteria	Proteobacteria	Campylobacterales	Helicobacter	Gastrointestinal tract	89241	1666	39.2
599	Helicobacter pylori GAM245Ai	Bacteria	Proteobacteria	Campylobacterales	Helicobacter	Gastrointestinal tract	89243	1690	39.1
600	Helicobacter pylori GAM246Ai	Bacteria	Proteobacteria	Campylobacterales	Helicobacter	Gastrointestinal tract	89245	1707	39.1
601	Helicobacter pylori GAM249T	Bacteria	Proteobacteria	Campylobacterales	Helicobacter	Gastrointestinal tract	89247	1660	39.1
602	Helicobacter pylori GAM250AFi	Bacteria	Proteobacteria	Campylobacterales	Helicobacter	Gastrointestinal tract	89249	1618	39.2
603	Helicobacter pylori GAM250T	Bacteria	Proteobacteria	Campylobacterales	Helicobacter	Gastrointestinal tract	89251	1623	39.2
604	Helicobacter pylori GAM252Bi	Bacteria	Proteobacteria	Campylobacterales	Helicobacter	Gastrointestinal tract	89253	1615	39.3
605	Helicobacter pylori GAM252T	Bacteria	Proteobacteria	Campylobacterales	Helicobacter	Gastrointestinal tract	89255	1617	39.3
606	Helicobacter pylori GAM254Ai	Bacteria	Proteobacteria	Campylobacterales	Helicobacter	Gastrointestinal tract	89257	1686	39.1
607	Helicobacter pylori GAM260ASi	Bacteria	Proteobacteria	Campylobacterales	Helicobacter	Gastrointestinal tract	89259	1668	39.1
608	Helicobacter pylori GAM260Bi	Bacteria	Proteobacteria	Campylobacterales	Helicobacter	Gastrointestinal tract	89261	1701	39.1
609	Helicobacter pylori GAM260BSi	Bacteria	Proteobacteria	Campylobacterales	Helicobacter	Gastrointestinal tract	89263	1627	39.3
610	Helicobacter pylori GAM263BFi	Bacteria	Proteobacteria	Campylobacterales	Helicobacter	Gastrointestinal tract	89265	1678	39.1
611	Helicobacter pylori GAM264Ai	Bacteria	Proteobacteria	Campylobacterales	Helicobacter	Gastrointestinal tract	89267	1644	39.3
612	Helicobacter pylori GAM265BSii	Bacteria	Proteobacteria	Campylobacterales	Helicobacter	Gastrointestinal tract	89269	1715	39.1
613	Helicobacter pylori GAM268Bii	Bacteria	Proteobacteria	Campylobacterales	Helicobacter	Gastrointestinal tract	89271	1701	39.1
614	Helicobacter pylori GAM270ASi	Bacteria	Proteobacteria	Campylobacterales	Helicobacter	Gastrointestinal tract	89273	1688	39.1
615	Helicobacter pylori GAM42Ai	Bacteria	Proteobacteria	Campylobacterales	Helicobacter	Gastrointestinal tract	89275	1672	39.1
616	Helicobacter pylori GAM71Ai	Bacteria	Proteobacteria	Campylobacterales	Helicobacter	Gastrointestinal tract	89277	1662	39.2
617	Helicobacter pylori GAM80Ai	Bacteria	Proteobacteria	Campylobacterales	Helicobacter	Gastrointestinal tract	89279	1666	39.1
618	Helicobacter pylori GAM83Bi	Bacteria	Proteobacteria	Campylobacterales	Helicobacter	Gastrointestinal tract	89281	1661	39.2
619	Helicobacter pylori GAM83T	Bacteria	Proteobacteria	Campylobacterales	Helicobacter	Gastrointestinal tract	89283	1655	39.3
620	Helicobacter pylori GAM93Bi	Bacteria	Proteobacteria	Campylobacterales	Helicobacter	Gastrointestinal tract	89285	1693	39.1
621	Helicobacter pylori GAM96Ai	Bacteria	Proteobacteria	Campylobacterales	Helicobacter	Gastrointestinal tract	89287	1714	39.2
622	Helicobacter pylori GAMchJs106B	Bacteria	Proteobacteria	Campylobacterales	Helicobacter	Gastrointestinal tract	89289	1606	39.4
623	Helicobacter pylori GAMchJs114i	Bacteria	Proteobacteria	Campylobacterales	Helicobacter	Gastrointestinal tract	89291	1655	39.3
624	Helicobacter pylori GAMchJs117Ai	Bacteria	Proteobacteria	Campylobacterales	Helicobacter	Gastrointestinal tract	89293	1630	39.2
625	Helicobacter pylori GAMchJs124i	Bacteria	Proteobacteria	Campylobacterales	Helicobacter	Gastrointestinal tract	89295	1657	39.3
626	Helicobacter pylori GAMchJs136i	Bacteria	Proteobacteria	Campylobacterales	Helicobacter	Gastrointestinal tract	89299	1702	39.1
627	Helicobacter pylori HP116Bi	Bacteria	Proteobacteria	Campylobacterales	Helicobacter	Gastrointestinal tract	89301	1688	39.1
628	Helicobacter pylori HP250AFii	Bacteria	Proteobacteria	Campylobacterales	Helicobacter	Gastrointestinal tract	89303	1622	39.3
629	Helicobacter pylori HP250AFiii	Bacteria	Proteobacteria	Campylobacterales	Helicobacter	Gastrointestinal tract	89305	1621	39.2
630	Helicobacter pylori HP250AFiV	Bacteria	Proteobacteria	Campylobacterales	Helicobacter	Gastrointestinal tract	89307	1618	39.2
631	Helicobacter pylori HP250ASi	Bacteria	Proteobacteria	Campylobacterales	Helicobacter	Gastrointestinal tract	89309	1624	39.2
632	Helicobacter pylori HP250ASii	Bacteria	Proteobacteria	Campylobacterales	Helicobacter	Gastrointestinal tract	89311	1625	39.2
633	Helicobacter pylori HP250BFi	Bacteria	Proteobacteria	Campylobacterales	Helicobacter	Gastrointestinal tract	89313	1681	39.1
634	Helicobacter pylori HP250BFii	Bacteria	Proteobacteria	Campylobacterales	Helicobacter	Gastrointestinal tract	89315	1623	39.3
635	Helicobacter pylori HP250BFiii	Bacteria	Proteobacteria	Campylobacterales	Helicobacter	Gastrointestinal tract	89317	1626	39.2
636	Helicobacter pylori HP250BFiV	Bacteria	Proteobacteria	Campylobacterales	Helicobacter	Gastrointestinal tract	89319	1638	39.3
637	Helicobacter pylori HP250BSi	Bacteria	Proteobacteria	Campylobacterales	Helicobacter	Gastrointestinal tract	89321	1626	39.2
638	Helicobacter pylori HP260AFi	Bacteria	Proteobacteria	Campylobacterales	Helicobacter	Gastrointestinal tract	89323	1674	39.1
639	Helicobacter pylori HP260AFii	Bacteria	Proteobacteria	Campylobacterales	Helicobacter	Gastrointestinal tract	89325	1675	39.1
640	Helicobacter pylori HP260ASii	Bacteria	Proteobacteria	Campylobacterales	Helicobacter	Gastrointestinal tract	89327	1682	39
641	Helicobacter pylori HP260BFii	Bacteria	Proteobacteria	Campylobacterales	Helicobacter	Gastrointestinal tract	89329	1632	39.3
642	Helicobacter pylori HP260Bi	Bacteria	Proteobacteria	Campylobacterales	Helicobacter	Gastrointestinal tract	89331	1699	39
643	Helicobacter winghamensis ATCC BAA-430	Bacteria	Proteobacteria	Campylobacterales	Helicobacter	Gastrointestinal tract	32491	1639	35.6
644	Holdemania filiformis DSM 12042	Bacteria	Firmicutes	Erysipelotrichales	Holdemania	Gastrointestinal tract	30361	4223	49.5
645	Intestinibacter bartlettii DSM 16795	Bacteria	Firmicutes	Clostridiales	Intestinibacter	Gastrointestinal tract	19661	2787	29.6
646	Johnsonella ignava ATCC 51276	Bacteria	Firmicutes	Clostridiales	Johnsonella	Oral	40693	2308	36.4
647	Jonquetella anthropi E3_33 E1	Bacteria	Synergistetes	Synergistales	Jonquetella	Oral	33111	1834	58.5
648	Jonquetella sp. BV3C21	Bacteria	Synergistetes	Synergistales	Jonquetella	Urogenital tract	89629	1566	60
649	Kingella denitrificans ATCC 33394	Bacteria	Proteobacteria	Neisseriales	Kingella	Airways	53051	2518	53.4
650	Kingella kingae ATCC 23330	Bacteria	Proteobacteria	Neisseriales	Kingella	Airways	52985	2102	46.5
651	Kingella oralis ATCC 51147	Bacteria	Proteobacteria	Neisseriales	Kingella	Oral	33145	3165	53.4
652	Klebsiella oxytoca 10-5242	Bacteria	Proteobacteria	Enterobacteriales	Klebsiella	Unknown	52137	5353	56.2
653	Klebsiella oxytoca 10-5243	Bacteria	Proteobacteria	Enterobacteriales	Klebsiella	Unknown	52139	5494	55.3
654	Klebsiella oxytoca 10-5245	Bacteria	Proteobacteria	Enterobacteriales	Klebsiella	Unknown	52143	5735	55.1
655	Klebsiella oxytoca 10-5246	Bacteria	Proteobacteria	Enterobacteriales	Klebsiella	Unknown	52145	5310	55.7
656	Klebsiella oxytoca 10-5250	Bacteria	Proteobacteria	Enterobacteriales	Klebsiella	Unknown	52153	5612	55.6
657	Klebsiella pneumoniae subsp. pneumoniae WGLW1	Bacteria	Proteobacteria	Enterobacteriales	Klebsiella	Urogenital tract	169453	5170	57.5
658	Klebsiella pneumoniae subsp. pneumoniae WGLW2	Bacteria	Proteobacteria	Enterobacteriales	Klebsiella	Airways	169454	5292	57.2
659	Klebsiella pneumoniae subsp. pneumoniae WGLW3	Bacteria	Proteobacteria	Enterobacteriales	Klebsiella	Gastrointestinal tract	169455	5159	57.6
660	Klebsiella pneumoniae subsp. pneumoniae WGLW5	Bacteria	Proteobacteria	Enterobacteriales	Klebsiella	Gastrointestinal tract	169456	5448	57
661	Klebsiella pneumoniae subsp. rhinoscleromatis ATCC 13884	Bacteria	Proteobacteria	Enterobacteriales	Klebsiella	Airways	40083	5671	56.8
662	Klebsiella sp. 1_1_55	Bacteria	Proteobacteria	Enterobacteriales	Klebsiella	Gastrointestinal tract	40049	5010	57.9
663	Klebsiella sp. 4_1_44FAA	Bacteria	Proteobacteria	Enterobacteriales	Klebsiella	Gastrointestinal tract	40025	5348	57.4
664	Klebsiella sp. MS 92-3	Bacteria	Proteobacteria	Enterobacteriales	Klebsiella	Gastrointestinal tract	47223	6126	56.6
665	Klebsiella sp. OBRC7	Bacteria	Proteobacteria	Enterobacteriales	Klebsiella	Oral	78567	2020	54.6
666	Lachnoanaerobaculum saburreum DSM 3986	Bacteria	Firmicutes	Clostridiales	Lachnoanaerobaculum	Oral	52981	2954	36.4
667	Lachnoanaerobaculum saburreum F0468	Bacteria	Firmicutes	Clostridiales	Lachnoanaerobaculum	Oral	75151	3017	36.4
668	Lachnoanaerobaculum sp. ICM7	Bacteria	Firmicutes	Clostridiales	Lachnoanaerobaculum	Oral	78559	2589	36.1
669	Lachnoanaerobaculum sp. OBRC5-5	Bacteria	Firmicutes	Clostridiales	Lachnoanaerobaculum	Unknown	78963	2662	36.7
670	Lachnospiraceae bacterium 1_1_57FAA	Bacteria	Firmicutes	Clostridiales	Lachnospiraceae	Gastrointestinal tract	39377	2755	41.9
671	Lachnospiraceae bacterium 1_4_56FAA	Bacteria	Firmicutes	Clostridiales	Lachnospiraceae	Gastrointestinal tract	39379	3191	45.1
672	Lachnospiraceae bacterium 2_1_46FAA	Bacteria	Firmicutes	Clostridiales	Lachnospiraceae	Gastrointestinal tract	46369	2078	38.6
673	Lachnospiraceae bacterium 2_1_58FAA	Bacteria	Firmicutes	Clostridiales	Lachnospiraceae	Gastrointestinal tract	39381	3534	42.2
674	Lachnospiraceae bacterium 3_1_46FAA	Bacteria	Firmicutes	Clostridiales	Lachnospiraceae	Gastrointestinal tract	40027	2940	42
675	Lachnospiraceae bacterium 3_1_57FAA_CT1	Bacteria	Firmicutes	Clostridiales	Lachnospiraceae	Gastrointestinal tract	39383	6535	46.7
676	Lachnospiraceae bacterium 5_1_57FAA	Bacteria	Firmicutes	Clostridiales	Lachnospiraceae	Gastrointestinal tract	39387	3371	46.4
677	Lachnospiraceae bacterium 5_1_63FAA	Bacteria	Firmicutes	Clostridiales	Lachnospiraceae	Gastrointestinal tract	39389	3037	37.4
678	Lachnospiraceae bacterium 6_1_37FAA	Bacteria	Firmicutes	Clostridiales	Lachnospiraceae	Gastrointestinal tract	41967	2950	41.1
679	Lachnospiraceae bacterium 6_1_63FAA	Bacteria	Firmicutes	Clostridiales	Lachnospiraceae	Gastrointestinal tract	39395	2621	38.8
680	Lachnospiraceae bacterium 7_1_58FAA	Bacteria	Firmicutes	Clostridiales	Lachnospiraceae	Gastrointestinal tract	39397	5907	58.4
681	Lachnospiraceae bacterium 8_1_57FAA	Bacteria	Firmicutes	Clostridiales	Lachnospiraceae	Gastrointestinal tract	40029	2635	42
682	Lachnospiraceae bacterium 9_1_43BFAA	Bacteria	Firmicutes	Clostridiales	Lachnospiraceae	Gastrointestinal tract	39399	2720	41.3
683	Lachnospiraceae bacterium oral taxon 082 str. F0431	Bacteria	Firmicutes	Clostridiales	Lachnospiraceae	Oral	50401	3119	37.7
684	Lachnospiraceae oral taxon 107 str. F0167	Bacteria	Firmicutes	Clostridiales	Lachnospiraceae	Oral	42531	3094	35.8
685	Lactobacillus acidophilus ATCC 4796	Bacteria	Firmicutes	Lactobacillales	Lactobacillus	Gastrointestinal tract	31477	2020	34.7
686	Lactobacillus amylolyticus DSM 11664	Bacteria	Firmicutes	Lactobacillales	Lactobacillus	Gastrointestinal tract	34615	1684	38.4
687	Lactobacillus antri DSM 16041	Bacteria	Firmicutes	Lactobacillales	Lactobacillus	Gastrointestinal tract	31479	2224	50.8
688	Lactobacillus brevis subsp. gravesensis ATCC 27305	Bacteria	Firmicutes	Lactobacillales	Lactobacillus	Gastrointestinal tract	31481	3041	40.4
689	Lactobacillus buchneri ATCC 11577	Bacteria	Firmicutes	Lactobacillales	Lactobacillus	Gastrointestinal tract	31483	3002	39.9
690	Lactobacillus coleohominis 101-4-CHN	Bacteria	Firmicutes	Lactobacillales	Lactobacillus	Urogenital tract	37949	1652	41.5
691	Lactobacillus crispatus 125-2-CHN	Bacteria	Firmicutes	Lactobacillales	Lactobacillus	Urogenital tract	38361	2082	36.9
692	Lactobacillus crispatus 214-1	Bacteria	Firmicutes	Lactobacillales	Lactobacillus	Urogenital tract	40665	2163	37.1
693	Lactobacillus crispatus CTV-05	Bacteria	Firmicutes	Lactobacillales	Lactobacillus	Urogenital tract	36325	2248	37.1
694	Lactobacillus crispatus FB049-03	Bacteria	Firmicutes	Lactobacillales	Lactobacillus	Urogenital tract	52107	2433	37.1
695	Lactobacillus crispatus FB077-07	Bacteria	Firmicutes	Lactobacillales	Lactobacillus	Urogenital tract	52105	2643	36.9
696	Lactobacillus crispatus JV-V01	Bacteria	Firmicutes	Lactobacillales	Lactobacillus	Urogenital tract	30641	2209	37
697	Lactobacillus crispatus MV-1A-US	Bacteria	Firmicutes	Lactobacillales	Lactobacillus	Urogenital tract	37951	2339	37
698	Lactobacillus crispatus MV-3A-US	Bacteria	Firmicutes	Lactobacillales	Lactobacillus	Urogenital tract	38513	2330	36.9
699	Lactobacillus crispatus SJ-3C-US	Bacteria	Firmicutes	Lactobacillales	Lactobacillus	Urogenital tract	42533	2126	37.1
700	Lactobacillus delbrueckii subsp. bulgaricus PB2003/044-T3-4	Bacteria	Firmicutes	Lactobacillales	Lactobacillus	Urogenital tract	49619	1909	50.9
701	Lactobacillus delbrueckii subsp. lactis DSM 20072	Bacteria	Firmicutes	Lactobacillales	Lactobacillus	Gastrointestinal tract	53001	2006	50
702	Lactobacillus fermentum 28-3-CHN	Bacteria	Firmicutes	Lactobacillales	Lactobacillus	Urogenital tract	38517	1880	52.7
703	Lactobacillus fermentum ATCC 14931	Bacteria	Firmicutes	Lactobacillales	Lactobacillus	Gastrointestinal tract	31485	1866	53
704	Lactobacillus fermentum IFO 3956	Bacteria	Firmicutes	Lactobacillales	Lactobacillus	Gastrointestinal tract	18979	1843	52.6
705	Lactobacillus gasseri 224-1	Bacteria	Firmicutes	Lactobacillales	Lactobacillus	Urogenital tract	40683	2252	34.9
706	Lactobacillus gasseri JV-V03	Bacteria	Firmicutes	Lactobacillales	Lactobacillus	Urogenital tract	31487	1977	34.7
707	Lactobacillus gasseri MV-22	Bacteria	Firmicutes	Lactobacillales	Lactobacillus	Urogenital tract	31203	1626	35
708	Lactobacillus gasseri SJ-9E-US	Bacteria	Firmicutes	Lactobacillales	Lactobacillus	Urogenital tract	42535	1680	35
709	Lactobacillus gasseri SV-16A-US	Bacteria	Firmicutes	Lactobacillales	Lactobacillus	Urogenital tract	42543	1939	34.9
710	Lactobacillus helveticus DSM 20075	Bacteria	Firmicutes	Lactobacillales	Lactobacillus	Gastrointestinal tract	34619	2078	36.9
711	Lactobacillus hilgardii ATCC 8290	Bacteria	Firmicutes	Lactobacillales	Lactobacillus	Gastrointestinal tract	31489	2791	40
712	Lactobacillus iners ATCC 55195	Bacteria	Firmicutes	Lactobacillales	Lactobacillus	Urogenital tract	53061	1144	32.5
713	Lactobacillus iners DSM 13335	Bacteria	Firmicutes	Lactobacillales	Lactobacillus	Urogenital tract	31491	1214	32.5
714	Lactobacillus iners LactinV 01V1-a	Bacteria	Firmicutes	Lactobacillales	Lactobacillus	Urogenital tract	52033	1527	32.5
715	Lactobacillus iners LactinV 03V1-b	Bacteria	Firmicutes	Lactobacillales	Lactobacillus	Urogenital tract	52035	1459	32.6
716	Lactobacillus iners LactinV 09V1-c	Bacteria	Firmicutes	Lactobacillales	Lactobacillus	Urogenital tract	52037	1361	32.6
717	Lactobacillus iners LactinV 11V1-d	Bacteria	Firmicutes	Lactobacillales	Lactobacillus	Urogenital tract	52039	1338	32.6
718	Lactobacillus iners LEAF 2052A-d	Bacteria	Firmicutes	Lactobacillales	Lactobacillus	Urogenital tract	52043	1256	32.6
719	Lactobacillus iners LEAF 2053A-b	Bacteria	Firmicutes	Lactobacillales	Lactobacillus	Urogenital tract	52041	1277	32.4
720	Lactobacillus iners LEAF 2062A-h1	Bacteria	Firmicutes	Lactobacillales	Lactobacillus	Urogenital tract	52045	1265	32.6
721	Lactobacillus iners LEAF 3008A-a	Bacteria	Firmicutes	Lactobacillales	Lactobacillus	Urogenital tract	52047	1210	32.5
722	Lactobacillus iners SPIN 1401G	Bacteria	Firmicutes	Lactobacillales	Lactobacillus	Urogenital tract	52029	1238	32.6
723	Lactobacillus iners SPIN 2503V10-D	Bacteria	Firmicutes	Lactobacillales	Lactobacillus	Urogenital tract	52031	1273	32.5
724	Lactobacillus iners UPII 143-D	Bacteria	Firmicutes	Lactobacillales	Lactobacillus	Urogenital tract	60373	1186	32.5
725	Lactobacillus jensenii 1153	Bacteria	Firmicutes	Lactobacillales	Lactobacillus	Urogenital tract	31205	1347	34.5
726	Lactobacillus jensenii 115-3-CHN	Bacteria	Firmicutes	Lactobacillales	Lactobacillus	Urogenital tract	38645	1470	34.1
727	Lactobacillus jensenii 269-3	Bacteria	Firmicutes	Lactobacillales	Lactobacillus	Urogenital tract	34097	1575	34.4
728	Lactobacillus jensenii 27-2-CHN	Bacteria	Firmicutes	Lactobacillales	Lactobacillus	Urogenital tract	37953	1506	34
729	Lactobacillus jensenii JV-V16	Bacteria	Firmicutes	Lactobacillales	Lactobacillus	Urogenital tract	31493	1450	34.2
730	Lactobacillus jensenii SJ-7A-US	Bacteria	Firmicutes	Lactobacillales	Lactobacillus	Urogenital tract	38515	1630	34.3
731	Lactobacillus johnsonii ATCC 33200	Bacteria	Firmicutes	Lactobacillales	Lactobacillus	Urogenital tract	31495	1838	34.7
732	Lactobacillus kisonensis F0435	Bacteria	Firmicutes	Lactobacillales	Lactobacillus	Oral	49693	3325	41.7
733	Lactobacillus oris F0423	Bacteria	Firmicutes	Lactobacillales	Lactobacillus	Oral	61831	2050	50.1
734	Lactobacillus oris PB013-T2-3	Bacteria	Firmicutes	Lactobacillales	Lactobacillus	Urogenital tract	54025	2038	49.9
735	Lactobacillus paracasei subsp. paracasei ATCC 25302	Bacteria	Firmicutes	Lactobacillales	Lactobacillus	Gastrointestinal tract	31513	3042	46.5
736	Lactobacillus parafarraginis F0439	Bacteria	Firmicutes	Lactobacillales	Lactobacillus	Oral	49691	3183	45.4
737	Lactobacillus plantarum subsp. plantarum ATCC 14917 = JCM 1149 =	Bacteria	Firmicutes	Lactobacillales	Lactobacillus	Gastrointestinal tract	31515	3154	44.8
738	Lactobacillus reuteri CF48-3A	Bacteria	Firmicutes	Lactobacillales	Lactobacillus	Gastrointestinal tract	31553	2164	38.9
739	Lactobacillus reuteri JCM 1112	Bacteria	Firmicutes	Lactobacillales	Lactobacillus	Gastrointestinal tract	19011	1820	39.1
740	Lactobacillus reuteri MM2-3	Bacteria	Firmicutes	Lactobacillales	Lactobacillus	Gastrointestinal tract	34627	2045	38.9
741	Lactobacillus reuteri MM4-1A	Bacteria	Firmicutes	Lactobacillales	Lactobacillus	Gastrointestinal tract	31511	2095	38.8
742	Lactobacillus reuteri SD2112	Bacteria	Firmicutes	Lactobacillales	Lactobacillus	Gastrointestinal tract	30643	2246	39
743	Lactobacillus rhamnosus ATCC 21052	Bacteria	Firmicutes	Lactobacillales	Lactobacillus	Gastrointestinal tract	65127	3014	46.7
744	Lactobacillus rhamnosus GG	Bacteria	Firmicutes	Lactobacillales	Lactobacillus	Gastrointestinal tract	40637	2755	47.1
745	Lactobacillus rhamnosus LMS2-1	Bacteria	Firmicutes	Lactobacillales	Lactobacillus	Gastrointestinal tract	31497	3155	46.5
746	Lactobacillus ruminis ATCC 25644	Bacteria	Firmicutes	Lactobacillales	Lactobacillus	Gastrointestinal tract	31499	2251	43.7
747	Lactobacillus salivarius ACS-116-V-Col5a	Bacteria	Firmicutes	Lactobacillales	Lactobacillus	Urogenital tract	49443	2121	32.8
748	Lactobacillus salivarius ATCC 11741	Bacteria	Firmicutes	Lactobacillales	Lactobacillus	Oral	31503	1976	32.8
749	Lactobacillus sp. 7_1_47FAA	Bacteria	Firmicutes	Lactobacillales	Lactobacillus	Gastrointestinal tract	40031	1181	32.6
750	Lactobacillus ultunensis DSM 16047	Bacteria	Firmicutes	Lactobacillales	Lactobacillus	Gastrointestinal tract	31505	2210	36.1
751	Lactobacillus vaginalis ATCC 49540	Bacteria	Firmicutes	Lactobacillales	Lactobacillus	Urogenital tract	31507	1870	41.1
752	Lautropia mirabilis ATCC 51599	Bacteria	Proteobacteria	Burkholderiales	Lautropia	Oral	52989	2666	65.4
753	Leptotrichia goodfellowii F0264	Bacteria	Fusobacteria	Fusobacteriales	Leptotrichia	Oral	34093	2375	31.5
754	Leptotrichia hofstadii F0254	Bacteria	Fusobacteria	Fusobacteriales	Leptotrichia	Oral	33151	2846	31
755	Leuconostoc mesenteroides subsp. cremoris ATCC 19254	Bacteria	Firmicutes	Lactobacillales	Leuconostoc	Gastrointestinal tract	34629	1847	37.9
756	Listeria grayi DSM 20601	Bacteria	Firmicutes	Bacillales	Listeria	Gastrointestinal tract	31517	2625	41.5
757	Listeria innocua ATCC 33091	Bacteria	Firmicutes	Bacillales	Listeria	Gastrointestinal tract	65129	2938	37.3
758	Marvinbryantia formatexigens DSM 14469	Bacteria	Firmicutes	Clostridiales	Marvinbryantia	Gastrointestinal tract	21051	4896	48.3
759	Massilia timonae CCUG 45783	Bacteria	Proteobacteria	Burkholderiales	Massilia	Unknown	52185	5236	66
760	Megamonas funiformis YIT 11815	Bacteria	Firmicutes	Selenomonadales	Megamonas	Gastrointestinal tract	46421	2529	31.6
761	Megamonas hypermegale ART12/1	Bacteria	Firmicutes	Selenomonadales	Megamonas	Gastrointestinal tract	39163	2118	31.9
762	Megasphaera genomosp. type_1 str. 28L	Bacteria	Firmicutes	Selenomonadales	Megasphaera	Urogenital tract	42553	1610	46.1
763	Megasphaera micronuciformis F0359	Bacteria	Firmicutes	Selenomonadales	Megasphaera	Oral	43125	1774	45.3
764	Megasphaera sp. BV3C16-1	Bacteria	Firmicutes	Selenomonadales	Megasphaera	Urogenital tract	89631	2196	49.7
765	Megasphaera sp. UPII 135-E	Bacteria	Firmicutes	Selenomonadales	Megasphaera	Unknown	64691	1513	38.8
766	Megasphaera sp. UPII 199-6	Bacteria	Firmicutes	Selenomonadales	Megasphaera	Urogenital tract	64689	1558	46.3
767	Microbacterium sp. oral taxon 186 str. F0373	Bacteria	Actinobacteria	Micrococcales	Microbacterium	Oral	169458	3015	69.2
768	Micrococcus luteus SK58	Bacteria	Actinobacteria	Actinomycetales	Micrococcus	Skin	34071	2489	72.7
769	Mitsuokella multacida DSM 20544	Bacteria	Firmicutes	Selenomonadales	Mitsuokella	Gastrointestinal tract	28653	2558	57.4
770	Mobiluncus curtisii ATCC 43063	Bacteria	Actinobacteria	Actinomycetales	Mobiluncus	Urogenital tract	31519	1909	55.4
771	Mobiluncus curtisii ATCC 51333	Bacteria	Actinobacteria	Actinomycetales	Mobiluncus	Urogenital tract	52983	1855	55.5
772	Mobiluncus curtisii subsp. curtisii ATCC 35241	Bacteria	Actinobacteria	Actinomycetales	Mobiluncus	Urogenital tract	34631	1894	55.7
773	Mobiluncus curtisii subsp. holmesii ATCC 35242	Bacteria	Actinobacteria	Actinomycetales	Mobiluncus	Urogenital tract	52991	1829	55.7
774	Mobiluncus mulieris 28-1	Bacteria	Actinobacteria	Actinomycetales	Mobiluncus	Urogenital tract	34103	2321	55
775	Mobiluncus mulieris ATCC 35239	Bacteria	Actinobacteria	Actinomycetales	Mobiluncus	Urogenital tract	51375	2380	54.8
776	Mobiluncus mulieris ATCC 35243	Bacteria	Actinobacteria	Actinomycetales	Mobiluncus	Urogenital tract	34633	2300	54.8
777	Mobiluncus mulieris FB024-16	Bacteria	Actinobacteria	Actinomycetales	Mobiluncus	Urogenital tract	51063	2113	55.2
778	Mogibacterium sp. CM50	Bacteria	Firmicutes	Clostridiales	Mogibacterium	Oral	78583	1801	44.1
779	Mycobacterium parascrofulaceum ATCC BAA-614	Bacteria	Actinobacteria	Actinomycetales	Mycobacterium	Urogenital tract	31521	6456	68.3
780	Myroides [odoratimimus] CIP 103059	Bacteria	Bacteroidetes	Flavobacteriales	Myroides	Unknown	52197	3783	35.9
781	Myroides odoratimimus CCUG 10230	Bacteria	Bacteroidetes	Flavobacteriales	Myroides	Unknown	52189	3585	34.4
782	Myroides odoratimimus CCUG 12700	Bacteria	Bacteroidetes	Flavobacteriales	Myroides	Unknown	52191	3529	34.6
783	Myroides odoratimimus CCUG 12901	Bacteria	Bacteroidetes	Flavobacteriales	Myroides	Unknown	52193	3625	34.5
784	Myroides odoratimimus CCUG 3837	Bacteria	Bacteroidetes	Flavobacteriales	Myroides	Unknown	52187	3561	34.5
785	Myroides odoratimimus CIP 101113	Bacteria	Bacteroidetes	Flavobacteriales	Myroides	Unknown	52195	3637	34.4
786	Neisseria bacilliformis ATCC BAA-1200	Bacteria	Proteobacteria	Neisseriales	Neisseria	Oral	53053	2966	58.7
787	Neisseria cinerea ATCC 14685	Bacteria	Proteobacteria	Neisseriales	Neisseria	Airways	30469	2127	49.7
788	Neisseria elongata subsp. glycolytica ATCC 29315	Bacteria	Proteobacteria	Neisseriales	Neisseria	Airways	30471	3089	53.2
789	Neisseria flavescens NRL30031/H210	Bacteria	Proteobacteria	Neisseriales	Neisseria	Airways	30473	2531	48.6
790	Neisseria flavescens SK114	Bacteria	Proteobacteria	Neisseriales	Neisseria	Skin	34085	2338	48.9
791	Neisseria lactamica ATCC 23970	Bacteria	Proteobacteria	Neisseriales	Neisseria	Airways	30475	2716	50.9
792	Neisseria macacae ATCC 33926	Bacteria	Proteobacteria	Neisseriales	Neisseria	Gastrointestinal tract	64729	3003	50.3
793	Neisseria meningitidis ATCC 13091	Bacteria	Proteobacteria	Neisseriales	Neisseria	Airways	50525	2457	50.9
794	Neisseria mucosa ATCC 25996	Bacteria	Proteobacteria	Neisseriales	Neisseria	Airways	30477	3148	49.9
795	Neisseria mucosa C102	Bacteria	Proteobacteria	Neisseriales	Neisseria	Airways	38747	2026	50.5
796	Neisseria polysaccharea ATCC 43768	Bacteria	Proteobacteria	Neisseriales	Neisseria	Airways	30479	2577	50.6
797	Neisseria shayeganii 871	Bacteria	Proteobacteria	Neisseriales	Neisseria	Airways	66915	2530	57.3
798	Neisseria sicca ATCC 29256	Bacteria	Proteobacteria	Neisseriales	Neisseria	Airways	30481	3660	49.6
799	Neisseria sicca VK64	Bacteria	Proteobacteria	Neisseriales	Neisseria	Unknown	75141	1775	49.4
800	Neisseria sp. GT4A_CT1	Bacteria	Proteobacteria	Neisseriales	Neisseria	Oral	40033	2548	51.8
801	Neisseria sp. oral taxon 014 str. F0314	Bacteria	Proteobacteria	Neisseriales	Neisseria	Oral	42547	2298	53.5
802	Neisseria sp. oral taxon 020 str. F0370	Bacteria	Proteobacteria	Neisseriales	Neisseria	Oral	80247	2886	57.9
803	Neisseria subflava NJ9703	Bacteria	Proteobacteria	Neisseriales	Neisseria	Oral	30483	2621	48.5
804	Neisseria wadsworthii 9715	Bacteria	Proteobacteria	Neisseriales	Neisseria	Skin	66911	2553	48.4
805	Odoribacter laneus YIT 12061	Bacteria	Bacteroidetes	Bacteroidales	Odoribacter	Gastrointestinal tract	46423	3103	40.9
806	Olsenella profusa F0195	Bacteria	Actinobacteria	Coriobacteriales	Olsenella	Oral	221192	2650	64.3
807	Olsenella sp. oral taxon 809 str. F0356	Bacteria	Actinobacteria	Coriobacteriales	Olsenella	Oral	39743	1898	66.6
808	Oribacterium asaccharolyticum ACB7	Bacteria	Firmicutes	Clostridiales	Oribacterium	Unknown	49879	2220	43.4
809	Oribacterium parvum ACB1	Bacteria	Firmicutes	Clostridiales	Oribacterium	Unknown	49877	2129	42.4
810	Oribacterium parvum ACB8	Bacteria	Firmicutes	Clostridiales	Oribacterium	Unknown	78569	2241	42
811	Oribacterium sinus F0268	Bacteria	Firmicutes	Clostridiales	Oribacterium	Oral	34635	2638	42.6
812	Oribacterium sp. oral taxon 078 str. F0262	Bacteria	Firmicutes	Clostridiales	Oribacterium	Oral	33167	2947	53.7
813	Oribacterium sp. oral taxon 108 str. F0425	Bacteria	Firmicutes	Clostridiales	Oribacterium	Oral	53571	2342	43
814	Oxalobacter formigenes HOxBLS	Bacteria	Proteobacteria	Burkholderiales	Oxalobacter	Gastrointestinal tract	32497	2260	52.7
815	Oxalobacter formigenes OXCC13	Bacteria	Proteobacteria	Burkholderiales	Oxalobacter	Gastrointestinal tract	32499	2076	50.2
816	Paenibacillus sp. HGF5	Bacteria	Firmicutes	Bacillales	Paenibacillus	Gastrointestinal tract	54029	6496	51.2
817	Paenibacillus sp. HGF7	Bacteria	Firmicutes	Bacillales	Paenibacillus	Gastrointestinal tract	61827	5992	52.5
818	Paenibacillus sp. HGH0039	Bacteria	Firmicutes	Bacillales	Paenibacillus	Gastrointestinal tract	72483	5669	52.7
819	Paenibacillus sp. oral taxon 786 str. D14	Bacteria	Firmicutes	Bacillales	Paenibacillus	Oral	34703	4460	52.6
820	Paenisporosarcina sp. HGH0030	Bacteria	Actinobacteria	Actinomycetales	Paenisporosarcina	Gastrointestinal tract	72489	3449	39.1
821	Parabacteroides distasonis CL03T12C09	Bacteria	Bacteroidetes	Bacteroidales	Parabacteroides	Unknown	64883	4224	45.3
822	Parabacteroides distasonis CL09T03C24	Bacteria	Bacteroidetes	Bacteroidales	Parabacteroides	Unknown	64885	4495	45.1
823	Parabacteroides goldsteinii CL02T12C30	Bacteria	Bacteroidetes	Bacteroidales	Parabacteroides	Unknown	64887	5406	43.8
824	Parabacteroides johnsonii CL02T12C29	Bacteria	Bacteroidetes	Bacteroidales	Parabacteroides	Unknown	64889	3758	45.5
825	Parabacteroides johnsonii DSM 18315	Bacteria	Bacteroidetes	Bacteroidales	Parabacteroides	Gastrointestinal tract	30007	4515	45
826	Parabacteroides merdae ATCC 43184	Bacteria	Bacteroidetes	Bacteroidales	Parabacteroides	Gastrointestinal tract	18193	4384	44.5
827	Parabacteroides merdae CL03T12C32	Bacteria	Bacteroidetes	Bacteroidales	Parabacteroides	Unknown	64891	4134	45.2
828	Parabacteroides merdae CL09T00C40	Bacteria	Bacteroidetes	Bacteroidales	Parabacteroides	Unknown	64893	3703	45.3
829	Parabacteroides sp. 20_3	Bacteria	Bacteroidetes	Bacteroidales	Parabacteroides	Gastrointestinal tract	38767	4871	45.7
830	Parabacteroides sp. D13	Bacteria	Bacteroidetes	Bacteroidales	Parabacteroides	Gastrointestinal tract	38359	4494	45.5
831	Paraprevotella clara YIT 11840	Bacteria	Bacteroidetes	Bacteroidales	Paraprevotella	Gastrointestinal tract	48501	4010	46.8
832	Paraprevotella xylaniphila YIT 11841	Bacteria	Bacteroidetes	Bacteroidales	Paraprevotella	Gastrointestinal tract	48503	3442	47.5
833	Parascardovia denticolens DSM 10105 = JCM 12538	Bacteria	Actinobacteria	Bifidobacteriales	Parascardovia	Oral	50509	1680	57.7
834	Parascardovia denticolens F0305	Bacteria	Actinobacteria	Bifidobacteriales	Parascardovia	Oral	42549	1550	58.5
835	Parasutterella excrementihominis YIT 11859	Bacteria	Proteobacteria	Burkholderiales	Parasutterella	Gastrointestinal tract	48497	2751	48.2
836	Parvimonas micra ATCC 33270	Bacteria	Firmicutes	Clostridiales	Parvimonas	Gastrointestinal tract	18169	1678	28.9
837	Parvimonas sp. oral taxon 110 str. F0139	Bacteria	Firmicutes	Clostridiales	Parvimonas	Oral	49295	1640	27.9
838	Parvimonas sp. oral taxon 393 str. F0440	Bacteria	Firmicutes	Clostridiales	Parvimonas	Oral	61837	1617	28
839	Pasteurella bettyae CCUG 2042	Bacteria	Proteobacteria	Pasteurellales	Pasteurella	Unknown	75143	2178	36.7
840	Pasteurella dagmatis ATCC 43325	Bacteria	Proteobacteria	Pasteurellales	Pasteurella	Airways	40085	2053	37.7
841	Pediococcus acidilactici 7_4	Bacteria	Firmicutes	Lactobacillales	Pediococcus	Gastrointestinal tract	40051	1838	42.5
842	Pediococcus acidilactici DSM 20284	Bacteria	Firmicutes	Lactobacillales	Pediococcus	Gastrointestinal tract	50527	1884	42.2
843	Peptoclostridium difficile 002-P50-2011	Bacteria	Firmicutes	Clostridiales	Clostridioides	Unknown	64719	3840	29.3
844	Peptoclostridium difficile 050-P50-2011	Bacteria	Firmicutes	Clostridiales	Clostridioides	Unknown	64721	3962	29.6
845	Peptoclostridium difficile 70-100-2010	Bacteria	Firmicutes	Clostridiales	Clostridioides	Gastrointestinal tract	65135	3739	29.4
846	Peptoclostridium difficile NAP07	Bacteria	Firmicutes	Clostridiales	Clostridioides	Gastrointestinal tract	31439	3590	29.3
847	Peptoclostridium difficile NAP08	Bacteria	Firmicutes	Clostridiales	Clostridioides	Gastrointestinal tract	31441	3765	29.9
848	Peptoniphilus duerdenii ATCC BAA-1640	Bacteria	Firmicutes	Clostridiales	Peptoniphilus	Urogenital tract	50529	1988	34.4
849	Peptoniphilus harei ACS-146-V-Sch2b	Bacteria	Firmicutes	Clostridiales	Peptoniphilus	Urogenital tract	54023	1724	34.7
850	Peptoniphilus indolicus ATCC 29427	Bacteria	Firmicutes	Clostridiales	Peptoniphilus	Oral	64733	2269	31.4
851	Peptoniphilus lacrimalis 315-B	Bacteria	Firmicutes	Clostridiales	Peptoniphilus	Urogenital tract	34107	1589	30
852	Peptoniphilus sp. BV3AC2	Bacteria	Firmicutes	Clostridiales	Peptoniphilus	Urogenital tract	89635	1785	34.2
853	Peptoniphilus sp. BV3C26	Bacteria	Firmicutes	Clostridiales	Peptoniphilus	Urogenital tract	89637	1929	31.6
854	Peptoniphilus sp. oral taxon 375 str. F0436	Bacteria	Firmicutes	Clostridiales	Peptoniphilus	Oral	52051	2157	40.8
855	Peptoniphilus sp. oral taxon 386 str. F0131	Bacteria	Firmicutes	Clostridiales	Peptoniphilus	Oral	41969	1404	31.1
856	Peptoniphilus sp. oral taxon 836 str. F0141	Bacteria	Firmicutes	Clostridiales	Peptoniphilus	Oral	49437	1649	30.3
857	Peptostreptococcaceae bacterium ACC19a	Bacteria	Firmicutes	Clostridiales	Peptoanaerobacter	Unknown	49887	2277	31.5
858	Peptostreptococcaceae bacterium AS15	Bacteria	Firmicutes	Clostridiales	unclassified Peptostreptococcaceae	Oral	78563	2308	33.8
859	Peptostreptococcaceae bacterium CM2	Bacteria	Firmicutes	Clostridiales	Peptoanaerobacter	Unknown	49889	1973	31.4
860	Peptostreptococcaceae bacterium CM5	Bacteria	Firmicutes	Clostridiales	Peptoanaerobacter	Unknown	49891	2325	31.6
861	Peptostreptococcaceae bacterium OBRC8	Bacteria	Firmicutes	Clostridiales	Peptoanaerobacter	Oral	78565	2277	31.9
862	Peptostreptococcus anaerobius 653-L	Bacteria	Firmicutes	Clostridiales	Peptostreptococcus	Skin	34105	1871	36.5
863	Peptostreptococcus anaerobius VPI 4330 = DSM 2949	Bacteria	Firmicutes	Clostridiales	Peptostreptococcus	Oral	67203	1933	36.5
864	Peptostreptococcus stomatis DSM 17678	Bacteria	Firmicutes	Clostridiales	Peptostreptococcus	Oral	34073	1600	37.7
865	Phascolarctobacterium succinatutens YIT 12067	Bacteria	Firmicutes	Acidaminococcales	Phascolarctobacterium	Gastrointestinal tract	48505	2150	47.6
866	Porphyromonas asaccharolytica PR426713P-I	Bacteria	Bacteroidetes	Bacteroidales	Porphyromonas	Urogenital tract	59515	1655	53.1
867	Porphyromonas catoniae F0037	Bacteria	Bacteroidetes	Bacteroidales	Porphyromonas	Oral	80249	1855	51.2
868	Porphyromonas endodontalis ATCC 35406	Bacteria	Bacteroidetes	Bacteroidales	Porphyromonas	Oral	31385	1965	47.3
869	Porphyromonas gingivalis ATCC 33277	Bacteria	Bacteroidetes	Bacteroidales	Porphyromonas	Oral	19051	2090	48.5
870	Porphyromonas gingivalis W50	Bacteria	Bacteroidetes	Bacteroidales	Porphyromonas	Oral	78905	2016	48.5
871	Porphyromonas sp. oral taxon 279 str. F0450	Bacteria	Bacteroidetes	Bacteroidales	Porphyromonas	Oral	78907	1729	56.4
872	Porphyromonas uenonis 60-3	Bacteria	Bacteroidetes	Bacteroidales	Porphyromonas	Urogenital tract	34101	1977	53.1
873	Prevotella amnii CRIS 21A-A	Bacteria	Bacteroidetes	Bacteroidales	Prevotella	Urogenital tract	40671	2023	37.2
874	Prevotella baroniae F0067	Bacteria	Bacteroidetes	Bacteroidales	Prevotella	Oral	220932	2481	52.9
875	Prevotella bergensis DSM 17361	Bacteria	Bacteroidetes	Bacteroidales	Prevotella	Skin	34637	2825	46.9
876	Prevotella bivia JCVIHMP010	Bacteria	Bacteroidetes	Bacteroidales	Prevotella	Urogenital tract	31377	2041	40.6
877	Prevotella buccae ATCC 33574	Bacteria	Bacteroidetes	Bacteroidales	Prevotella	Oral	51491	2896	49.9
878	Prevotella buccae D17	Bacteria	Bacteroidetes	Bacteroidales	Prevotella	Oral	38737	2617	51.1
879	Prevotella buccalis ATCC 35310	Bacteria	Bacteroidetes	Bacteroidales	Prevotella	Urogenital tract	40669	2456	45.7
880	Prevotella copri DSM 18205	Bacteria	Bacteroidetes	Bacteroidales	Prevotella	Gastrointestinal tract	30025	3337	44.4
881	Prevotella dentalis DSM 3688	Bacteria	Bacteroidetes	Bacteroidales	Prevotella	Oral	64735	2766	54.9
882	Prevotella denticola CRIS 18C-A	Bacteria	Bacteroidetes	Bacteroidales	Prevotella	Urogenital tract	61825	2701	49.9
883	Prevotella denticola F0289	Bacteria	Bacteroidetes	Bacteroidales	Prevotella	Oral	49293	2386	50.6
884	Prevotella disiens FB035-09AN	Bacteria	Bacteroidetes	Bacteroidales	Prevotella	Urogenital tract	51065	2621	40.6
885	Prevotella histicola F0411	Bacteria	Bacteroidetes	Bacteroidales	Prevotella	Oral	49883	2479	41.8
886	Prevotella maculosa OT 289	Bacteria	Bacteroidetes	Bacteroidales	Prevotella	Unknown	64895	2574	47.8
887	Prevotella marshii DSM 16973	Bacteria	Bacteroidetes	Bacteroidales	Prevotella	Oral	50531	2335	47.2
888	Prevotella melaninogenica ATCC 25845	Bacteria	Bacteroidetes	Bacteroidales	Prevotella	Oral	31383	2296	42.1
889	Prevotella melaninogenica D18	Bacteria	Bacteroidetes	Bacteroidales	Prevotella	Oral	40045	2461	42
890	Prevotella micans F0438	Bacteria	Bacteroidetes	Bacteroidales	Prevotella	Oral	52087	2064	45.6
891	Prevotella multiformis DSM 16608	Bacteria	Bacteroidetes	Bacteroidales	Prevotella	Oral	53055	2884	51.1
892	Prevotella nigrescens ATCC 33563	Bacteria	Bacteroidetes	Bacteroidales	Prevotella	Oral	64737	2421	42.2
893	Prevotella nigrescens F0103	Bacteria	Bacteroidetes	Bacteroidales	Prevotella	Oral	43119	2757	42.7
894	Prevotella oralis ATCC 33269	Bacteria	Bacteroidetes	Bacteroidales	Prevotella	Urogenital tract	51495	2488	44.4
895	Prevotella oralis HGA0225	Bacteria	Bacteroidetes	Bacteroidales	Prevotella	Gastrointestinal tract	169459	2354	44.8
896	Prevotella oris C735	Bacteria	Bacteroidetes	Bacteroidales	Prevotella	Airways	42537	2644	44.6
897	Prevotella oris F0302	Bacteria	Bacteroidetes	Bacteroidales	Prevotella	Oral	38329	3316	43.4
898	Prevotella oulorum F0390	Bacteria	Bacteroidetes	Bacteroidales	Prevotella	Oral	43117	2488	46.4
899	Prevotella pallens ATCC 700821	Bacteria	Bacteroidetes	Bacteroidales	Prevotella	Oral	64739	2860	37.5
900	Prevotella pleuritidis F0068	Bacteria	Bacteroidetes	Bacteroidales	Prevotella	Oral	220930	2259	45.6
901	Prevotella saccharolytica F0055	Bacteria	Bacteroidetes	Bacteroidales	Prevotella	Oral	80251	2561	42.7
902	Prevotella salivae DSM 15606	Bacteria	Bacteroidetes	Bacteroidales	Prevotella	Gastrointestinal tract	53199	2840	41.2
903	Prevotella salivae F0493	Bacteria	Bacteroidetes	Bacteroidales	Prevotella	Oral	221610	2690	42.1
904	Prevotella sp. BV3P1	Bacteria	Bacteroidetes	Bacteroidales	Prevotella	Urogenital tract	89639	2318	45.9
905	Prevotella sp. C561	Bacteria	Bacteroidetes	Bacteroidales	Prevotella	Airways	41971	3402	42
906	Prevotella sp. MSX73	Bacteria	Bacteroidetes	Bacteroidales	Prevotella	Oral	78571	2662	50.8
907	Prevotella sp. oral taxon 306 str. F0472	Bacteria	Bacteroidetes	Bacteroidales	Prevotella	Oral	75153	2442	42.1
908	Prevotella sp. oral taxon 317 str. F0108	Bacteria	Bacteroidetes	Bacteroidales	Prevotella	Oral	38521	2926	47.9
909	Prevotella sp. oral taxon 472 str. F0295	Bacteria	Bacteroidetes	Bacteroidales	Prevotella	Oral	38731	3092	46.5
910	Prevotella sp. oral taxon 473 str. F0040	Bacteria	Bacteroidetes	Bacteroidales	Prevotella	Oral	67205	2317	45.8
911	Prevotella stercorea DSM 18206	Bacteria	Bacteroidetes	Bacteroidales	Prevotella	Gastrointestinal tract	65131	3017	48.1
912	Prevotella tannerae ATCC 51259	Bacteria	Bacteroidetes	Bacteroidales	Prevotella	Oral	33153	2811	46.3
913	Prevotella timonensis CRIS 5C-B1	Bacteria	Bacteroidetes	Bacteroidales	Prevotella	Urogenital tract	40667	2202	42.7
914	Prevotella veroralis F0319	Bacteria	Bacteroidetes	Bacteroidales	Prevotella	Oral	38331	3048	42.2
915	Propionibacterium acidifaciens F0233	Bacteria	Actinobacteria	Actinomycetales	Propionibacterium	Skin	221594	2913	70
916	Propionibacterium acnes HL001PA1	Bacteria	Actinobacteria	Actinomycetales	Propionibacterium	Skin	49245	2575	59.8
917	Propionibacterium acnes HL002PA1	Bacteria	Actinobacteria	Actinomycetales	Propionibacterium	Skin	49265	2496	59.9
918	Propionibacterium acnes HL002PA2	Bacteria	Actinobacteria	Actinomycetales	Propionibacterium	Skin	49267	2542	59.8
919	Propionibacterium acnes HL002PA3	Bacteria	Actinobacteria	Actinomycetales	Propionibacterium	Skin	49269	2513	59.8
920	Propionibacterium acnes HL005PA1	Bacteria	Actinobacteria	Actinomycetales	Propionibacterium	Skin	49225	2634	60
921	Propionibacterium acnes HL005PA2	Bacteria	Actinobacteria	Actinomycetales	Propionibacterium	Skin	49227	2583	59.8
922	Propionibacterium acnes HL005PA3	Bacteria	Actinobacteria	Actinomycetales	Propionibacterium	Skin	49229	2522	59.8
923	Propionibacterium acnes HL005PA4	Bacteria	Actinobacteria	Actinomycetales	Propionibacterium	Skin	49231	2553	59.8
924	Propionibacterium acnes HL007PA1	Bacteria	Actinobacteria	Actinomycetales	Propionibacterium	Skin	49271	2640	60
925	Propionibacterium acnes HL013PA1	Bacteria	Actinobacteria	Actinomycetales	Propionibacterium	Skin	49169	2567	59.8
926	Propionibacterium acnes HL013PA2	Bacteria	Actinobacteria	Actinomycetales	Propionibacterium	Skin	49171	2532	59.8
927	Propionibacterium acnes HL020PA1	Bacteria	Actinobacteria	Actinomycetales	Propionibacterium	Skin	49161	2502	59.8
928	Propionibacterium acnes HL025PA1	Bacteria	Actinobacteria	Actinomycetales	Propionibacterium	Skin	49211	2529	59.9
929	Propionibacterium acnes HL025PA2	Bacteria	Actinobacteria	Actinomycetales	Propionibacterium	Skin	49213	2565	59.8
930	Propionibacterium acnes HL027PA1	Bacteria	Actinobacteria	Actinomycetales	Propionibacterium	Skin	49257	2641	59.9
931	Propionibacterium acnes HL027PA2	Bacteria	Actinobacteria	Actinomycetales	Propionibacterium	Skin	49259	2570	59.8
932	Propionibacterium acnes HL030PA1	Bacteria	Actinobacteria	Actinomycetales	Propionibacterium	Skin	49241	2604	59.9
933	Propionibacterium acnes HL030PA2	Bacteria	Actinobacteria	Actinomycetales	Propionibacterium	Skin	49243	2593	59.9
934	Propionibacterium acnes HL036PA1	Bacteria	Actinobacteria	Actinomycetales	Propionibacterium	Skin	49247	2523	59.8
935	Propionibacterium acnes HL036PA2	Bacteria	Actinobacteria	Actinomycetales	Propionibacterium	Skin	49249	2511	59.8
936	Propionibacterium acnes HL036PA3	Bacteria	Actinobacteria	Actinomycetales	Propionibacterium	Skin	49251	2549	59.8
937	Propionibacterium acnes HL037PA1	Bacteria	Actinobacteria	Actinomycetales	Propionibacterium	Skin	49279	2556	59.8
938	Propionibacterium acnes HL037PA2	Bacteria	Actinobacteria	Actinomycetales	Propionibacterium	Skin	49281	2859	59.7
939	Propionibacterium acnes HL037PA3	Bacteria	Actinobacteria	Actinomycetales	Propionibacterium	Skin	49283	2854	59.7
940	Propionibacterium acnes HL038PA1	Bacteria	Actinobacteria	Actinomycetales	Propionibacterium	Skin	49203	2611	60
941	Propionibacterium acnes HL043PA1	Bacteria	Actinobacteria	Actinomycetales	Propionibacterium	Skin	49175	2646	60
942	Propionibacterium acnes HL043PA2	Bacteria	Actinobacteria	Actinomycetales	Propionibacterium	Skin	49177	2636	60
943	Propionibacterium acnes HL044PA1	Bacteria	Actinobacteria	Actinomycetales	Propionibacterium	Skin	49253	2860	59.8
944	Propionibacterium acnes HL045PA1	Bacteria	Actinobacteria	Actinomycetales	Propionibacterium	Skin	49167	2639	59.9
945	Propionibacterium acnes HL046PA1	Bacteria	Actinobacteria	Actinomycetales	Propionibacterium	Skin	49221	2548	59.8
946	Propionibacterium acnes HL046PA2	Bacteria	Actinobacteria	Actinomycetales	Propionibacterium	Skin	49223	2596	59.9
947	Propionibacterium acnes HL050PA1	Bacteria	Actinobacteria	Actinomycetales	Propionibacterium	Skin	49233	2590	59.8
948	Propionibacterium acnes HL050PA2	Bacteria	Actinobacteria	Actinomycetales	Propionibacterium	Skin	49237	2530	59.9
949	Propionibacterium acnes HL050PA3	Bacteria	Actinobacteria	Actinomycetales	Propionibacterium	Skin	49239	2506	59.8
950	Propionibacterium acnes HL053PA1	Bacteria	Actinobacteria	Actinomycetales	Propionibacterium	Skin	49163	2577	60
951	Propionibacterium acnes HL053PA2	Bacteria	Actinobacteria	Actinomycetales	Propionibacterium	Skin	49165	2590	59.8
952	Propionibacterium acnes HL056PA1	Bacteria	Actinobacteria	Actinomycetales	Propionibacterium	Skin	49273	2525	59.9
953	Propionibacterium acnes HL059PA1	Bacteria	Actinobacteria	Actinomycetales	Propionibacterium	Skin	49215	2507	59.9
954	Propionibacterium acnes HL059PA2	Bacteria	Actinobacteria	Actinomycetales	Propionibacterium	Skin	49217	2483	59.9
955	Propionibacterium acnes HL060PA1	Bacteria	Actinobacteria	Actinomycetales	Propionibacterium	Skin	49201	2545	59.8
956	Propionibacterium acnes HL063PA1	Bacteria	Actinobacteria	Actinomycetales	Propionibacterium	Skin	49261	2468	59.9
957	Propionibacterium acnes HL063PA2	Bacteria	Actinobacteria	Actinomycetales	Propionibacterium	Skin	49263	2603	59.9
958	Propionibacterium acnes HL067PA1	Bacteria	Actinobacteria	Actinomycetales	Propionibacterium	Skin	49255	2582	59.9
959	Propionibacterium acnes HL072PA1	Bacteria	Actinobacteria	Actinomycetales	Propionibacterium	Skin	49179	2539	59.9
960	Propionibacterium acnes HL072PA2	Bacteria	Actinobacteria	Actinomycetales	Propionibacterium	Skin	49181	2614	59.9
961	Propionibacterium acnes HL074PA1	Bacteria	Actinobacteria	Actinomycetales	Propionibacterium	Skin	49183	2625	60
962	Propionibacterium acnes HL078PA1	Bacteria	Actinobacteria	Actinomycetales	Propionibacterium	Skin	49173	2687	59.9
963	Propionibacterium acnes HL082PA1	Bacteria	Actinobacteria	Actinomycetales	Propionibacterium	Skin	49275	2597	59.8
964	Propionibacterium acnes HL082PA2	Bacteria	Actinobacteria	Actinomycetales	Propionibacterium	Skin	49277	2533	59.9
965	Propionibacterium acnes HL083PA1	Bacteria	Actinobacteria	Actinomycetales	Propionibacterium	Skin	49207	2524	59.9
966	Propionibacterium acnes HL083PA2	Bacteria	Actinobacteria	Actinomycetales	Propionibacterium	Skin	49209	2583	59.8
967	Propionibacterium acnes HL086PA1	Bacteria	Actinobacteria	Actinomycetales	Propionibacterium	Skin	49219	2558	59.9
968	Propionibacterium acnes HL087PA1	Bacteria	Actinobacteria	Actinomycetales	Propionibacterium	Skin	49195	2532	59.8
969	Propionibacterium acnes HL087PA2	Bacteria	Actinobacteria	Actinomycetales	Propionibacterium	Skin	49197	2518	59.9
970	Propionibacterium acnes HL087PA3	Bacteria	Actinobacteria	Actinomycetales	Propionibacterium	Skin	49199	2566	59.9
971	Propionibacterium acnes HL092PA1	Bacteria	Actinobacteria	Actinomycetales	Propionibacterium	Skin	49205	2541	59.9
972	Propionibacterium acnes HL096PA2	Bacteria	Actinobacteria	Actinomycetales	Propionibacterium	Skin	40727	2588	60
973	Propionibacterium acnes HL096PA3	Bacteria	Actinobacteria	Actinomycetales	Propionibacterium	Skin	40729	2602	59.9
974	Propionibacterium acnes HL097PA1	Bacteria	Actinobacteria	Actinomycetales	Propionibacterium	Skin	40715	2567	60.1
975	Propionibacterium acnes HL099PA1	Bacteria	Actinobacteria	Actinomycetales	Propionibacterium	Skin	40717	2685	59.9
976	Propionibacterium acnes HL103PA1	Bacteria	Actinobacteria	Actinomycetales	Propionibacterium	Skin	40721	2496	59.9
977	Propionibacterium acnes HL110PA1	Bacteria	Actinobacteria	Actinomycetales	Propionibacterium	Skin	49187	2602	59.8
978	Propionibacterium acnes HL110PA2	Bacteria	Actinobacteria	Actinomycetales	Propionibacterium	Skin	49189	2562	59.8
979	Propionibacterium acnes HL110PA3	Bacteria	Actinobacteria	Actinomycetales	Propionibacterium	Skin	49191	2613	59.8
980	Propionibacterium acnes HL110PA4	Bacteria	Actinobacteria	Actinomycetales	Propionibacterium	Skin	49193	2587	59.9
981	Propionibacterium acnes J139	Bacteria	Actinobacteria	Actinomycetales	Propionibacterium	Skin	40679	2364	60.1
982	Propionibacterium acnes J165	Bacteria	Actinobacteria	Actinomycetales	Propionibacterium	Skin	40681	2404	60.1
983	Propionibacterium acnes SK137	Bacteria	Actinobacteria	Actinomycetales	Propionibacterium	Skin	31005	2352	60.1
984	Propionibacterium acnes SK182	Bacteria	Actinobacteria	Actinomycetales	Propionibacterium	Skin	40675	2338	60.1
985	Propionibacterium acnes SK182B-JCVI	Bacteria	Actinobacteria	Actinomycetales	Propionibacterium	Skin	68569	2282	60.4
986	Propionibacterium acnes SK187	Bacteria	Actinobacteria	Actinomycetales	Propionibacterium	Skin	41555	2382	60
987	Propionibacterium avidum ATCC 25577	Bacteria	Actinobacteria	Actinomycetales	Propionibacterium	Oral	64741	2376	63.4
988	Propionibacterium propionicum F0230a	Bacteria	Actinobacteria	Actinomycetales	Propionibacterium	Oral	49291	2938	66.1
989	Propionibacterium sp. 409-HC1	Bacteria	Actinobacteria	Actinomycetales	Propionibacterium	Urogenital tract	64685	2500	60.1
990	Propionibacterium sp. 434-HC2	Bacteria	Actinobacteria	Actinomycetales	Propionibacterium	Urogenital tract	64687	2499	60.1
991	Propionibacterium sp. 5_U_42AFAA	Bacteria	Actinobacteria	Actinomycetales	Propionibacterium	Gastrointestinal tract	39413	2376	60.2
992	Propionibacterium sp. CC003-HC2	Bacteria	Actinobacteria	Actinomycetales	Propionibacterium	Oral	65579	2397	60.1
993	Propionibacterium sp. HGH0353	Bacteria	Actinobacteria	Actinomycetales	Propionibacterium	Gastrointestinal tract	169460	2500	63.5
994	Propionibacterium sp. oral taxon 192 str. F0372	Bacteria	Actinobacteria	Actinomycetales	Propionibacterium	Oral	170349	2524	61.4
995	Propionimicrobium lymphophilum ACS-093-V-SCH5	Bacteria	Actinobacteria	Actinomycetales	Propionimicrobium	Urogenital tract	52123	2082	56.3
996	Propionimicrobium sp. BV2F7	Bacteria	Actinobacteria	Actinomycetales	Propionimicrobium	Urogenital tract	89641	1835	56.5
997	Proteus mirabilis ATCC 29906	Bacteria	Proteobacteria	Enterobacteriales	Proteus	Urogenital tract	31523	3812	39.3
998	Proteus mirabilis WGLW4	Bacteria	Proteobacteria	Enterobacteriales	Proteus	Urogenital tract	169467	3508	39.6
999	Proteus mirabilis WGLW6	Bacteria	Proteobacteria	Enterobacteriales	Proteus	Gastrointestinal tract	169468	3738	40
1000	Proteus penneri ATCC 35198	Bacteria	Proteobacteria	Enterobacteriales	Proteus	Gastrointestinal tract	20551	4909	38.4
1001	Providencia alcalifaciens DSM 30120	Bacteria	Proteobacteria	Enterobacteriales	Providencia	Gastrointestinal tract	29297	4022	42
1002	Providencia rettgeri DSM 1131	Bacteria	Proteobacteria	Enterobacteriales	Providencia	Gastrointestinal tract	29299	4754	40.5
1003	Providencia rustigianii DSM 4541	Bacteria	Proteobacteria	Enterobacteriales	Providencia	Gastrointestinal tract	28651	3969	41.5
1004	Providencia stuartii ATCC 25827	Bacteria	Proteobacteria	Enterobacteriales	Providencia	Gastrointestinal tract	20553	4737	41.4
1005	Pseudoflavonifractor capillosus ATCC 29799	Bacteria	Firmicutes	Clostridiales	Pseudoflavonifractor	Gastrointestinal tract	18173	4829	57.1
1006	Pseudomonas sp. 2_1_26	Bacteria	Proteobacteria	Pseudomonadales	Pseudomonas	Gastrointestinal tract	40037	6049	66.7
1007	Pseudoramibacter alactolyticus ATCC 23263	Bacteria	Firmicutes	Clostridiales	Pseudoramibacter	Oral	52995	2515	51
1008	Psychrobacter sp. 1501(2011)	Bacteria	Proteobacteria	Pseudomonadales	Psychrobacter	Blood	65121	2660	42.3
1009	Pyramidobacter piscolens W5455	Bacteria	Synergistetes	Synergistales	Pyramidobacter	Oral	34581	2756	59.4
1010	Ralstonia sp. 5_2_56FAA	Bacteria	Proteobacteria	Burkholderiales	Ralstonia	Gastrointestinal tract	39391	4870	63.9
1011	Ralstonia sp. 5_7_47FAA	Bacteria	Proteobacteria	Burkholderiales	Ralstonia	Gastrointestinal tract	39415	4788	63.9
1012	Rhodococcus equi ATCC 33707	Bacteria	Actinobacteria	Actinomycetales	Rhodococcus	Skin	31525	5030	68.7
1013	Rhodococcus erythropolis SK121	Bacteria	Actinobacteria	Actinomycetales	Rhodococcus	Skin	34067	6713	62.4
1014	Roseburia intestinalis L1-82	Bacteria	Firmicutes	Clostridiales	Roseburia	Gastrointestinal tract	30005	4707	42.4
1015	Roseburia intestinalis M50/1	Bacteria	Firmicutes	Clostridiales	Roseburia	Gastrointestinal tract	39165	3478	42.4
1016	Roseburia intestinalis XB6B4	Bacteria	Firmicutes	Clostridiales	Roseburia	Gastrointestinal tract	45953	3630	42.3
1017	Roseburia inulinivorans DSM 16841	Bacteria	Firmicutes	Clostridiales	Roseburia	Gastrointestinal tract	30757	4415	41.5
1018	Roseomonas cervicalis ATCC 49957	Bacteria	Proteobacteria	Rhodospirillales	Roseomonas	Urogenital tract	31527	4778	72.3
1019	Rothia aeria F0474	Bacteria	Actinobacteria	Actinomycetales	Rothia	Oral	78909	2282	56.5
1020	Rothia dentocariosa ATCC 17931	Bacteria	Actinobacteria	Actinomycetales	Rothia	Oral	48447	2217	53.9
1021	Rothia dentocariosa M567	Bacteria	Actinobacteria	Actinomycetales	Rothia	Airways	42539	2116	54.4
1022	Rothia mucilaginosa ATCC 25296	Bacteria	Actinobacteria	Actinomycetales	Rothia	Airways	31405	1737	60.3
1023	Rothia mucilaginosa M508	Bacteria	Actinobacteria	Actinomycetales	Rothia	Airways	38789	1790	60.1
1024	Ruminococcaceae bacterium D16	Bacteria	Firmicutes	Clostridiales	Ruminococcaceae	Gastrointestinal tract	42541	2994	57.4
1025	Ruminococcus bromii L2-63	Bacteria	Firmicutes	Clostridiales	Ruminococcus	Gastrointestinal tract	39153	1811	41.9
1026	Ruminococcus champanellensis 18P13 = JCM 17042	Bacteria	Firmicutes	Clostridiales	Ruminococcus	Gastrointestinal tract	39179	2114	53.7
1027	Ruminococcus gnavus ATCC 29149	Bacteria	Firmicutes	Clostridiales	Ruminococcus	Gastrointestinal tract	18179	3913	42.1
1028	Ruminococcus lactaris ATCC 29176	Bacteria	Firmicutes	Clostridiales	Ruminococcus	Gastrointestinal tract	20557	2750	42.3
1029	Ruminococcus obeum A2-162	Bacteria	Firmicutes	Clostridiales	Ruminococcus	Gastrointestinal tract	39167	3155	42.4
1030	Ruminococcus obeum ATCC 29174	Bacteria	Firmicutes	Clostridiales	Ruminococcus	Gastrointestinal tract	18147	4175	40.9
1031	Ruminococcus sp. 5_1_39BFAA	Bacteria	Firmicutes	Clostridiales	Ruminococcus	Gastrointestinal tract	32503	3516	41.6
1032	Ruminococcus sp. SR1/5	Bacteria	Firmicutes	Clostridiales	Ruminococcus	Gastrointestinal tract	39149	3260	44.1
1033	Ruminococcus torques ATCC 27756	Bacteria	Firmicutes	Clostridiales	Ruminococcus	Gastrointestinal tract	18153	2875	41.7
1034	Ruminococcus torques L2-14	Bacteria	Firmicutes	Clostridiales	Ruminococcus	Gastrointestinal tract	39169	2798	41.1
1035	Scardovia inopinata F0304	Bacteria	Actinobacteria	Bifidobacteriales	Scardovia	Oral	41979	1482	48.7
1036	Scardovia wiggsiae F0424	Bacteria	Actinobacteria	Bifidobacteriales	Scardovia	Oral	49881	1243	52.9
1037	Segniliparus rugosus ATCC BAA-974	Bacteria	Actinobacteria	Actinomycetales	Segniliparus	Airways	40685	3502	68.2
1038	Selenomonas artemidis F0399	Bacteria	Firmicutes	Selenomonadales	Selenomonas	Oral	47277	2195	56.9
1039	Selenomonas flueggei ATCC 43531	Bacteria	Firmicutes	Selenomonadales	Selenomonas	Oral	37273	2117	56
1040	Selenomonas infelix ATCC 43532	Bacteria	Firmicutes	Selenomonadales	Selenomonas	Oral	40695	2160	56.6
1041	Selenomonas noxia ATCC 43541	Bacteria	Firmicutes	Selenomonadales	Selenomonas	Oral	34641	2020	55.8
1042	Selenomonas noxia F0398	Bacteria	Firmicutes	Selenomonadales	Selenomonas	Oral	43115	1987	56.2
1043	Selenomonas sp. CM52	Bacteria	Firmicutes	Selenomonadales	Selenomonas	Oral	78585	2493	56.5
1044	Selenomonas sp. F0473	Bacteria	Firmicutes	Selenomonadales	Selenomonas	Oral	64897	1886	59.3
1045	Selenomonas sp. FOBRC6	Bacteria	Firmicutes	Selenomonadales	Selenomonas	Oral	78575	2304	57.4
1046	Selenomonas sp. FOBRC9	Bacteria	Firmicutes	Selenomonadales	Selenomonas	Oral	78573	2300	57.2
1047	Selenomonas sp. oral taxon 137 str. F0430	Bacteria	Firmicutes	Selenomonadales	Selenomonas	Oral	52055	2395	57.2
1048	Selenomonas sp. oral taxon 138 str. F0429	Bacteria	Firmicutes	Selenomonadales	Selenomonas	Oral	80253	2419	56.6
1049	Selenomonas sp. oral taxon 149 str. 67H29BP	Bacteria	Firmicutes	Selenomonadales	Selenomonas	Oral	50535	2407	56.7
1050	Selenomonas sputigena ATCC 35185	Bacteria	Firmicutes	Selenomonadales	Selenomonas	Oral	30489	2647	56
1051	Serratia odorifera DSM 4582	Bacteria	Proteobacteria	Enterobacteriales	Serratia	Airways	40087	5121	55.7
1052	Shuttleworthia satelles DSM 14600	Bacteria	Firmicutes	Clostridiales	Shuttleworthia	Oral	33169	2261	50.2
1053	Simonsiella muelleri ATCC 29453	Bacteria	Proteobacteria	Neisseriales	Simonsiella	Oral	41981	2275	42
1054	Slackia exigua ATCC 700122	Bacteria	Actinobacteria	Coriobacteriales	Slackia	Oral	38335	2029	61.6
1055	Slackia piriformis YIT 12062	Bacteria	Actinobacteria	Coriobacteriales	Slackia	Gastrointestinal tract	46425	1799	57.8
1056	Slackia sp. CM382	Bacteria	Actinobacteria	Coriobacteriales	Slackia	Oral	78589	1809	61.9
1057	Solobacterium moorei F0204	Bacteria	Firmicutes	Erysipelotrichales	Solobacterium	Oral	43121	2035	36.7
1058	Sphingobacterium spiritivorum ATCC 33300	Bacteria	Bacteroidetes	Sphingobacteriales	Sphingobacterium	Urogenital tract	31529	4925	39.9
1059	Sphingobacterium spiritivorum ATCC 33861	Bacteria	Bacteroidetes	Sphingobacteriales	Sphingobacterium	Urogenital tract	31531	4471	39.8
1060	Sphingobium yanoikuyae ATCC 51230	Bacteria	Proteobacteria	Sphingomonadales	Sphingobium	Unknown	52201	5067	64.8
1061	Sporosarcina newyorkensis 2681	Bacteria	Firmicutes	Bacillales	Sporosarcina	Blood	64749	3825	42.1
1062	Staphylococcus aureus subsp. aureus ATCC 51811	Bacteria	Firmicutes	Bacillales	Staphylococcus	Airways	48445	2693	32.9
1063	Staphylococcus aureus subsp. aureus ATCC BAA-39	Bacteria	Firmicutes	Bacillales	Staphylococcus	Airways	50533	2836	32.9
1064	Staphylococcus aureus subsp. aureus CM05	Bacteria	Firmicutes	Bacillales	Staphylococcus	Unknown	82073	2831	32.9
1065	Staphylococcus aureus subsp. aureus MN8	Bacteria	Firmicutes	Bacillales	Staphylococcus	Urogenital tract	31533	2833	32.9
1066	Staphylococcus aureus subsp. aureus MRSA131	Bacteria	Firmicutes	Bacillales	Staphylococcus	Skin	47281	2771	32.8
1067	Staphylococcus aureus subsp. aureus MRSA177	Bacteria	Firmicutes	Bacillales	Staphylococcus	Skin	47283	2773	32.8
1068	Staphylococcus aureus subsp. aureus TCH130	Bacteria	Firmicutes	Bacillales	Staphylococcus	Skin	31541	2856	33.8
1069	Staphylococcus aureus subsp. aureus TCH60	Bacteria	Firmicutes	Bacillales	Staphylococcus	Skin	31539	2700	32.8
1070	Staphylococcus aureus subsp. aureus TCH70	Bacteria	Firmicutes	Bacillales	Staphylococcus	Skin	31543	2731	32.9
1071	Staphylococcus aureus subsp. aureus USA300_TCH959	Bacteria	Firmicutes	Bacillales	Staphylococcus	Skin	19921	2906	33.5
1072	Staphylococcus capitis C87	Bacteria	Firmicutes	Bacillales	Staphylococcus	Airways	38749	2402	33.1
1073	Staphylococcus capitis SK14	Bacteria	Firmicutes	Bacillales	Staphylococcus	Skin	31013	2230	33.1
1074	Staphylococcus caprae M23864:W1	Bacteria	Firmicutes	Bacillales	Staphylococcus	Skin	34647	2563	33.5
1075	Staphylococcus epidermidis 14.1.R1.SE	Bacteria	Firmicutes	Bacillales	Staphylococcus	Skin	64683	2521	32.4
1076	Staphylococcus epidermidis BCM-HMP0060	Bacteria	Firmicutes	Bacillales	Staphylococcus	Skin	31545	2507	32.2
1077	Staphylococcus epidermidis BVS058A4	Bacteria	Firmicutes	Bacillales	Staphylococcus	Urogenital tract	52117	2439	32.2
1078	Staphylococcus epidermidis M23864:W2(grey)	Bacteria	Firmicutes	Bacillales	Staphylococcus	Skin	34643	2407	32.5
1079	Staphylococcus epidermidis NIH04003	Bacteria	Firmicutes	Bacillales	Staphylococcus	Unknown	86759	2307	32.6
1080	Staphylococcus epidermidis NIH04008	Bacteria	Firmicutes	Bacillales	Staphylococcus	Unknown	62395	2682	32.3
1081	Staphylococcus epidermidis NIH05001	Bacteria	Firmicutes	Bacillales	Staphylococcus	Unknown	62391	2605	32.6
1082	Staphylococcus epidermidis NIH05003	Bacteria	Firmicutes	Bacillales	Staphylococcus	Unknown	86761	2251	32.6
1083	Staphylococcus epidermidis NIH05005	Bacteria	Firmicutes	Bacillales	Staphylococcus	Unknown	62389	2361	32.6
1084	Staphylococcus epidermidis NIH051475	Bacteria	Firmicutes	Bacillales	Staphylococcus	Unknown	86755	2345	32.5
1085	Staphylococcus epidermidis NIH051668	Bacteria	Firmicutes	Bacillales	Staphylococcus	Unknown	86757	2560	32.2
1086	Staphylococcus epidermidis NIH06004	Bacteria	Firmicutes	Bacillales	Staphylococcus	Unknown	86763	2476	32.5
1087	Staphylococcus epidermidis NIH08001	Bacteria	Firmicutes	Bacillales	Staphylococcus	Unknown	86765	2384	32.6
1088	Staphylococcus epidermidis NIHLM001	Bacteria	Firmicutes	Bacillales	Staphylococcus	Unknown	62387	2505	32.3
1089	Staphylococcus epidermidis NIHLM003	Bacteria	Firmicutes	Bacillales	Staphylococcus	Unknown	62385	2518	32.4
1090	Staphylococcus epidermidis NIHLM008	Bacteria	Firmicutes	Bacillales	Staphylococcus	Unknown	62383	2292	32.4
1091	Staphylococcus epidermidis NIHLM015	Bacteria	Firmicutes	Bacillales	Staphylococcus	Unknown	62381	2288	32.6
1092	Staphylococcus epidermidis NIHLM018	Bacteria	Firmicutes	Bacillales	Staphylococcus	Unknown	62379	2373	32.4
1093	Staphylococcus epidermidis NIHLM020	Bacteria	Firmicutes	Bacillales	Staphylococcus	Unknown	62375	2198	32.5
1094	Staphylococcus epidermidis NIHLM021	Bacteria	Firmicutes	Bacillales	Staphylococcus	Unknown	62373	2379	32.6
1095	Staphylococcus epidermidis NIHLM023	Bacteria	Firmicutes	Bacillales	Staphylococcus	Unknown	62371	2401	32.4
1096	Staphylococcus epidermidis NIHLM031	Bacteria	Firmicutes	Bacillales	Staphylococcus	Unknown	62377	2370	32.4
1097	Staphylococcus epidermidis NIHLM037	Bacteria	Firmicutes	Bacillales	Staphylococcus	Unknown	62369	2319	32.6
1098	Staphylococcus epidermidis NIHLM039	Bacteria	Firmicutes	Bacillales	Staphylococcus	Unknown	62365	2389	32.4
1099	Staphylococcus epidermidis NIHLM040	Bacteria	Firmicutes	Bacillales	Staphylococcus	Unknown	62363	2402	32.4
1100	Staphylococcus epidermidis NIHLM049	Bacteria	Firmicutes	Bacillales	Staphylococcus	Unknown	62361	2350	32.6
1101	Staphylococcus epidermidis NIHLM053	Bacteria	Firmicutes	Bacillales	Staphylococcus	Unknown	62359	2465	32.6
1102	Staphylococcus epidermidis NIHLM057	Bacteria	Firmicutes	Bacillales	Staphylococcus	Unknown	62357	2428	32.6
1103	Staphylococcus epidermidis NIHLM061	Bacteria	Firmicutes	Bacillales	Staphylococcus	Unknown	62355	2460	32.4
1104	Staphylococcus epidermidis NIHLM067	Bacteria	Firmicutes	Bacillales	Staphylococcus	Unknown	62353	2249	32.7
1105	Staphylococcus epidermidis NIHLM070	Bacteria	Firmicutes	Bacillales	Staphylococcus	Unknown	62351	2252	32.6
1106	Staphylococcus epidermidis NIHLM087	Bacteria	Firmicutes	Bacillales	Staphylococcus	Unknown	62349	2343	32.6
1107	Staphylococcus epidermidis NIHLM088	Bacteria	Firmicutes	Bacillales	Staphylococcus	Unknown	62347	2292	32.3
1108	Staphylococcus epidermidis NIHLM095	Bacteria	Firmicutes	Bacillales	Staphylococcus	Unknown	62345	2300	32.6
1109	Staphylococcus epidermidis SK135	Bacteria	Firmicutes	Bacillales	Staphylococcus	Skin	34077	2395	32.4
1110	Staphylococcus epidermidis W23144	Bacteria	Firmicutes	Bacillales	Staphylococcus	Skin	34655	2562	32.3
1111	Staphylococcus hominis SK119	Bacteria	Firmicutes	Bacillales	Staphylococcus	Skin	34087	2182	31.6
1112	Staphylococcus hominis subsp. hominis C80	Bacteria	Firmicutes	Bacillales	Staphylococcus	Airways	38759	2181	31.6
1113	Staphylococcus lugdunensis ACS-027-V-Sch2	Bacteria	Firmicutes	Bacillales	Staphylococcus	Urogenital tract	52127	2417	33.9
1114	Staphylococcus lugdunensis M23590	Bacteria	Firmicutes	Bacillales	Staphylococcus	Skin	34653	2421	34
1115	Staphylococcus simulans ACS-120-V-Sch1	Bacteria	Firmicutes	Bacillales	Staphylococcus	Urogenital tract	52131	2473	36.1
1116	Staphylococcus sp. HGB0015	Bacteria	Firmicutes	Bacillales	Staphylococcus	Gastrointestinal tract	72485	2286	36.1
1117	Staphylococcus warneri L37603	Bacteria	Firmicutes	Bacillales	Staphylococcus	Skin	34083	2381	33.2
1118	Stomatobaculum longum	Bacteria	Firmicutes	Clostridiales	Stomatobaculum	Unknown	49875	2071	55.1
1119	Streptococcus agalactiae ATCC 13813	Bacteria	Firmicutes	Lactobacillales	Streptococcus	Oral	53057	2211	35.2
1120	Streptococcus agalactiae BV3L5	Bacteria	Firmicutes	Lactobacillales	Streptococcus	Urogenital tract	89643	2172	35.7
1121	Streptococcus anginosus 1_2_62CV	Bacteria	Firmicutes	Lactobacillales	Streptococcus	Gastrointestinal tract	46427	1767	39
1122	Streptococcus anginosus F0211	Bacteria	Firmicutes	Lactobacillales	Streptococcus	Oral	43129	2035	38.3
1123	Streptococcus anginosus SK1138	Bacteria	Firmicutes	Lactobacillales	Streptococcus	Blood	89617	1945	38.7
1124	Streptococcus anginosus SK52 = DSM 20563	Bacteria	Firmicutes	Lactobacillales	Streptococcus	Oral	64677	1911	38.7
1125	Streptococcus anginosus subsp. whileyi CCUG 39159	Bacteria	Firmicutes	Lactobacillales	Streptococcus	Oral	75125	2327	38.6
1126	Streptococcus australis ATCC 700641	Bacteria	Firmicutes	Lactobacillales	Streptococcus	Oral	53201	2026	41.7
1127	Streptococcus constellatus subsp. constellatus SK53	Bacteria	Firmicutes	Lactobacillales	Streptococcus	Airways	75127	1825	38.1
1128	Streptococcus constellatus subsp. pharyngis SK1060 = CCUG 46377	Bacteria	Firmicutes	Lactobacillales	Streptococcus	Unknown	67177	2449	37.7
1129	Streptococcus cristatus ATCC 51100	Bacteria	Firmicutes	Lactobacillales	Streptococcus	Oral	53203	1964	42.4
1130	Streptococcus downei F0415	Bacteria	Firmicutes	Lactobacillales	Streptococcus	Oral	53567	2204	43.6
1131	Streptococcus dysgalactiae subsp. equisimilis SK1249	Bacteria	Firmicutes	Lactobacillales	Streptococcus	Oral	64681	2310	39.4
1132	Streptococcus dysgalactiae subsp. equisimilis SK1250	Bacteria	Firmicutes	Lactobacillales	Streptococcus	Oral	65585	2104	39.5
1133	Streptococcus equinus ATCC 700338	Bacteria	Firmicutes	Lactobacillales	Streptococcus	Urogenital tract	50519	2088	37.4
1134	Streptococcus equinus ATCC 9812	Bacteria	Firmicutes	Lactobacillales	Streptococcus	Gastrointestinal tract	52999	1793	37.5
1135	Streptococcus gallolyticus subsp. gallolyticus TX20005	Bacteria	Firmicutes	Lactobacillales	Streptococcus	Heart	30645	2218	37.7
1136	Streptococcus infantarius subsp. infantarius ATCC BAA-102	Bacteria	Firmicutes	Lactobacillales	Streptococcus	Gastrointestinal tract	20527	2051	37.6
1137	Streptococcus infantis ATCC 700779	Bacteria	Firmicutes	Lactobacillales	Streptococcus	Airways	53205	1876	38.9
1138	Streptococcus infantis SK1076	Bacteria	Firmicutes	Lactobacillales	Streptococcus	Unknown	65583	1762	39.4
1139	Streptococcus infantis SK970	Bacteria	Firmicutes	Lactobacillales	Streptococcus	Unknown	67191	2144	39.3
1140	Streptococcus infantis X	Bacteria	Firmicutes	Lactobacillales	Streptococcus	Unknown	64693	1917	39.4
1141	Streptococcus intermedius ATCC 27335	Bacteria	Firmicutes	Lactobacillales	Streptococcus	Oral	197004	1875	37.8
1142	Streptococcus intermedius F0395	Bacteria	Firmicutes	Lactobacillales	Streptococcus	Oral	49885	1904	38.1
1143	Streptococcus intermedius F0413	Bacteria	Firmicutes	Lactobacillales	Streptococcus	Unknown	52089	1916	37.8
1144	Streptococcus intermedius SK54	Bacteria	Firmicutes	Lactobacillales	Streptococcus	Oral	75155	1879	37.8
1145	Streptococcus mitis ATCC 6249	Bacteria	Firmicutes	Lactobacillales	Streptococcus	Oral	50515	1793	41.3
1146	Streptococcus mitis bv. 2 str. F0392	Bacteria	Firmicutes	Lactobacillales	Streptococcus	Oral	49439	1861	41.2
1147	Streptococcus mitis bv. 2 str. SK95	Bacteria	Firmicutes	Lactobacillales	Streptococcus	Oral	64679	2006	40.7
1148	Streptococcus mitis SK1073	Bacteria	Firmicutes	Lactobacillales	Streptococcus	Unknown	66111	2003	40
1149	Streptococcus mitis SK1080	Bacteria	Firmicutes	Lactobacillales	Streptococcus	Unknown	66113	1854	40.4
1150	Streptococcus mitis SK569	Bacteria	Firmicutes	Lactobacillales	Streptococcus	Unknown	67187	1850	40.3
1151	Streptococcus mitis SK575	Bacteria	Firmicutes	Lactobacillales	Streptococcus	Blood	75135	1937	40.1
1152	Streptococcus mitis SK579	Bacteria	Firmicutes	Lactobacillales	Streptococcus	Blood	75157	1908	40.2
1153	Streptococcus mitis SK616	Bacteria	Firmicutes	Lactobacillales	Streptococcus	Blood	75129	1910	40.1
1154	Streptococcus oralis ATCC 35037	Bacteria	Firmicutes	Lactobacillales	Streptococcus	Oral	38733	1847	41.3
1155	Streptococcus oralis ATCC 49296	Bacteria	Firmicutes	Lactobacillales	Streptococcus	Oral	53005	2013	41
1156	Streptococcus oralis SK10	Bacteria	Firmicutes	Lactobacillales	Streptococcus	Blood	75161	1879	41.4
1157	Streptococcus oralis SK100	Bacteria	Firmicutes	Lactobacillales	Streptococcus	Oral	75163	1925	41.1
1158	Streptococcus oralis SK1074	Bacteria	Firmicutes	Lactobacillales	Streptococcus	Blood	75133	1763	41.6
1159	Streptococcus oralis SK255	Bacteria	Firmicutes	Lactobacillales	Streptococcus	Unknown	65581	2004	40.9
1160	Streptococcus oralis SK304	Bacteria	Firmicutes	Lactobacillales	Streptococcus	Oral	89615	2007	40.8
1161	Streptococcus oralis SK313	Bacteria	Firmicutes	Lactobacillales	Streptococcus	Unknown	67193	2022	41.4
1162	Streptococcus oralis SK610	Bacteria	Firmicutes	Lactobacillales	Streptococcus	Airways	75167	1895	41.3
1163	Streptococcus parasanguinis ATCC 15912	Bacteria	Firmicutes	Lactobacillales	Streptococcus	Oral	48315	2022	41.6
1164	Streptococcus parasanguinis ATCC 903	Bacteria	Firmicutes	Lactobacillales	Streptococcus	Airways	53003	2080	41.6
1165	Streptococcus parasanguinis F0405	Bacteria	Firmicutes	Lactobacillales	Streptococcus	Unknown	53565	1978	41.9
1166	Streptococcus parasanguinis F0449	Bacteria	Firmicutes	Lactobacillales	Streptococcus	Unknown	75149	1963	42.2
1167	Streptococcus parasanguinis SK236	Bacteria	Firmicutes	Lactobacillales	Streptococcus	Unknown	67179	1898	42.1
1168	Streptococcus peroris ATCC 700780	Bacteria	Firmicutes	Lactobacillales	Streptococcus	Oral	53059	1638	39.2
1169	Streptococcus pneumoniae gamPNI0373	Bacteria	Firmicutes	Lactobacillales	Streptococcus	Blood	42247	2119	39.8
1170	Streptococcus pneumoniae PCS125219	Bacteria	Firmicutes	Lactobacillales	Streptococcus	Unknown	89171	2303	39.5
1171	Streptococcus pneumoniae PCS70012	Bacteria	Firmicutes	Lactobacillales	Streptococcus	Unknown	89173	2289	40.3
1172	Streptococcus pneumoniae PCS8106	Bacteria	Firmicutes	Lactobacillales	Streptococcus	Unknown	89165	2415	39.3
1173	Streptococcus pneumoniae PCS81218	Bacteria	Firmicutes	Lactobacillales	Streptococcus	Unknown	89175	2350	39.5
1174	Streptococcus pneumoniae PCS8203	Bacteria	Firmicutes	Lactobacillales	Streptococcus	Unknown	89167	2388	39.3
1175	Streptococcus pneumoniae PNI0002	Bacteria	Firmicutes	Lactobacillales	Streptococcus	Unknown	89177	2352	39.4
1176	Streptococcus pneumoniae PNI0006	Bacteria	Firmicutes	Lactobacillales	Streptococcus	Unknown	89179	2285	39.5
1177	Streptococcus pneumoniae PNI0007	Bacteria	Firmicutes	Lactobacillales	Streptococcus	Unknown	89181	2381	39.6
1178	Streptococcus pneumoniae PNI0008	Bacteria	Firmicutes	Lactobacillales	Streptococcus	Unknown	89183	2325	39.6
1179	Streptococcus pneumoniae PNI0009	Bacteria	Firmicutes	Lactobacillales	Streptococcus	Unknown	89185	2353	39.5
1180	Streptococcus pneumoniae PNI0010	Bacteria	Firmicutes	Lactobacillales	Streptococcus	Unknown	89187	2305	39.5
1181	Streptococcus pneumoniae PNI0076	Bacteria	Firmicutes	Lactobacillales	Streptococcus	Unknown	89189	2403	39.4
1182	Streptococcus pneumoniae PNI0153	Bacteria	Firmicutes	Lactobacillales	Streptococcus	Unknown	89191	2330	39.5
1183	Streptococcus pneumoniae PNI0159	Bacteria	Firmicutes	Lactobacillales	Streptococcus	Unknown	89193	2186	39.6
1184	Streptococcus pneumoniae PNI0164	Bacteria	Firmicutes	Lactobacillales	Streptococcus	Unknown	89195	2231	39.6
1185	Streptococcus pneumoniae PNI0197	Bacteria	Firmicutes	Lactobacillales	Streptococcus	Unknown	89197	2130	39.7
1186	Streptococcus pneumoniae PNI0199	Bacteria	Firmicutes	Lactobacillales	Streptococcus	Unknown	89199	2333	39.5
1187	Streptococcus pneumoniae PNI0212	Bacteria	Firmicutes	Lactobacillales	Streptococcus	Blood	89201	2190	39.6
1188	Streptococcus pneumoniae PNI0360	Bacteria	Firmicutes	Lactobacillales	Streptococcus	Unknown	89203	2354	39.5
1189	Streptococcus pneumoniae PNI0427	Bacteria	Firmicutes	Lactobacillales	Streptococcus	Unknown	89205	2336	39.6
1190	Streptococcus pneumoniae PNI0446	Bacteria	Firmicutes	Lactobacillales	Streptococcus	Unknown	89207	2428	39.5
1191	Streptococcus pneumoniae TCH8431/19A	Bacteria	Firmicutes	Lactobacillales	Streptococcus	Airways	34659	2275	39.6
1192	Streptococcus pseudopneumoniae ATCC BAA-960	Bacteria	Firmicutes	Lactobacillales	Streptococcus	Airways	75131	2113	40.1
1193	Streptococcus pseudopneumoniae SK674	Bacteria	Firmicutes	Lactobacillales	Streptococcus	Airways	75159	2154	40.1
1194	Streptococcus pseudoporcinus SPIN 20026	Bacteria	Firmicutes	Lactobacillales	Streptococcus	Urogenital tract	59517	2030	37
1195	Streptococcus pyogenes ATCC 10782	Bacteria	Firmicutes	Lactobacillales	Streptococcus	Airways	50517	1943	38.3
1196	Streptococcus pyogenes GA03455	Bacteria	Firmicutes	Lactobacillales	Streptococcus	Skin	78633	1842	38.5
1197	Streptococcus pyogenes GA03747	Bacteria	Firmicutes	Lactobacillales	Streptococcus	Skin	78639	1915	38.4
1198	Streptococcus pyogenes GA03799	Bacteria	Firmicutes	Lactobacillales	Streptococcus	Skin	78635	1745	38.5
1199	Streptococcus pyogenes GA03805	Bacteria	Firmicutes	Lactobacillales	Streptococcus	Skin	78631	1806	38.5
1200	Streptococcus pyogenes GA06023	Bacteria	Firmicutes	Lactobacillales	Streptococcus	Oral	221260	2280	39.1
1201	Streptococcus pyogenes GA16797	Bacteria	Firmicutes	Lactobacillales	Streptococcus	Skin	78643	1742	38.6
1202	Streptococcus pyogenes GA19700	Bacteria	Firmicutes	Lactobacillales	Streptococcus	Oral	78619	2086	40.6
1203	Streptococcus pyogenes GA19702	Bacteria	Firmicutes	Lactobacillales	Streptococcus	Skin	78641	1869	38.3
1204	Streptococcus pyogenes GA40377	Bacteria	Firmicutes	Lactobacillales	Streptococcus	Oral	78629	1900	38.2
1205	Streptococcus pyogenes GA40468	Bacteria	Firmicutes	Lactobacillales	Streptococcus	Oral	78617	2187	38.4
1206	Streptococcus pyogenes GA40884	Bacteria	Firmicutes	Lactobacillales	Streptococcus	Skin	78637	1815	38.3
1207	Streptococcus pyogenes GA41039	Bacteria	Firmicutes	Lactobacillales	Streptococcus	Oral	78621	1886	38.4
1208	Streptococcus pyogenes GA41046	Bacteria	Firmicutes	Lactobacillales	Streptococcus	Oral	78607	1932	38.5
1209	Streptococcus pyogenes GA41208	Bacteria	Firmicutes	Lactobacillales	Streptococcus	Oral	78623	1866	38.5
1210	Streptococcus salivarius SK126	Bacteria	Firmicutes	Lactobacillales	Streptococcus	Skin	34091	1992	40.4
1211	Streptococcus sanguinis ATCC 29667	Bacteria	Firmicutes	Lactobacillales	Streptococcus	Oral	64743	2407	42.9
1212	Streptococcus sanguinis SK1	Bacteria	Firmicutes	Lactobacillales	Streptococcus	Heart	53155	2248	43.2
1213	Streptococcus sanguinis SK1056	Bacteria	Firmicutes	Lactobacillales	Streptococcus	Blood	53181	2377	42.9
1214	Streptococcus sanguinis SK1057	Bacteria	Firmicutes	Lactobacillales	Streptococcus	Blood	53183	2319	43.1
1215	Streptococcus sanguinis SK1059	Bacteria	Firmicutes	Lactobacillales	Streptococcus	Blood	53187	1422	42.7
1216	Streptococcus sanguinis SK1087	Bacteria	Firmicutes	Lactobacillales	Streptococcus	Blood	53189	2318	43
1217	Streptococcus sanguinis SK115	Bacteria	Firmicutes	Lactobacillales	Streptococcus	Oral	53161	2293	43.3
1218	Streptococcus sanguinis SK150	Bacteria	Firmicutes	Lactobacillales	Streptococcus	Oral	53163	2290	43.1
1219	Streptococcus sanguinis SK160	Bacteria	Firmicutes	Lactobacillales	Streptococcus	Oral	53165	2283	43.3
1220	Streptococcus sanguinis SK330	Bacteria	Firmicutes	Lactobacillales	Streptococcus	Oral	53167	1567	43.2
1221	Streptococcus sanguinis SK340	Bacteria	Firmicutes	Lactobacillales	Streptococcus	Oral	53169	2375	43
1222	Streptococcus sanguinis SK353	Bacteria	Firmicutes	Lactobacillales	Streptococcus	Oral	53171	2255	43.3
1223	Streptococcus sanguinis SK355	Bacteria	Firmicutes	Lactobacillales	Streptococcus	Oral	53173	2316	43.3
1224	Streptococcus sanguinis SK408	Bacteria	Firmicutes	Lactobacillales	Streptococcus	Blood	53177	1426	42.5
1225	Streptococcus sanguinis SK49	Bacteria	Firmicutes	Lactobacillales	Streptococcus	Oral	53157	2272	43
1226	Streptococcus sanguinis SK678	Bacteria	Firmicutes	Lactobacillales	Streptococcus	Blood	53179	2249	43.3
1227	Streptococcus sanguinis SK72	Bacteria	Firmicutes	Lactobacillales	Streptococcus	Oral	53159	2357	43.2
1228	Streptococcus sanguinis VMC66	Bacteria	Firmicutes	Lactobacillales	Streptococcus	Blood	53191	2258	43.3
1229	Streptococcus sp. 2_1_36FAA	Bacteria	Firmicutes	Lactobacillales	Streptococcus	Gastrointestinal tract	37947	2111	40.6
1230	Streptococcus sp. AS14	Bacteria	Firmicutes	Lactobacillales	Streptococcus	Oral	78579	2285	43.2
1231	Streptococcus sp. BS35b	Bacteria	Firmicutes	Lactobacillales	Streptococcus	Oral	78577	1780	41.5
1232	Streptococcus sp. C150	Bacteria	Firmicutes	Lactobacillales	Streptococcus	Airways	38751	1976	40.2
1233	Streptococcus sp. C300	Bacteria	Firmicutes	Lactobacillales	Streptococcus	Airways	38753	1902	41.5
1234	Streptococcus sp. F0441	Bacteria	Firmicutes	Lactobacillales	Streptococcus	Oral	64899	1900	41.2
1235	Streptococcus sp. F0442	Bacteria	Firmicutes	Lactobacillales	Streptococcus	Oral	64901	2146	41.6
1236	Streptococcus sp. HPH0090	Bacteria	Firmicutes	Lactobacillales	Streptococcus	Gastrointestinal tract	169485	1660	39.5
1237	Streptococcus sp. M143	Bacteria	Firmicutes	Lactobacillales	Streptococcus	Airways	38755	1802	41.4
1238	Streptococcus sp. M334	Bacteria	Firmicutes	Lactobacillales	Streptococcus	Airways	38757	2082	39.6
1239	Streptococcus sp. oral taxon 056 str. F0418	Bacteria	Firmicutes	Lactobacillales	Streptococcus	Oral	53569	1963	39.3
1240	Streptococcus sp. oral taxon 058 str. F0407	Bacteria	Firmicutes	Lactobacillales	Streptococcus	Oral	50403	1876	41
1241	Streptococcus sp. oral taxon 071 str. 73H25AP	Bacteria	Firmicutes	Lactobacillales	Streptococcus	Oral	50521	1924	41
1242	Streptococcus sp. SK140	Bacteria	Firmicutes	Lactobacillales	Streptococcus	Oral	75169	1856	39.7
1243	Streptococcus sp. SK643	Bacteria	Firmicutes	Lactobacillales	Streptococcus	Unknown	75171	1788	39.3
1244	Streptococcus urinalis FB127-CNA-2	Bacteria	Firmicutes	Lactobacillales	Streptococcus	Urogenital tract	52133	2203	34
1245	Streptococcus vestibularis ATCC 49124	Bacteria	Firmicutes	Lactobacillales	Streptococcus	Oral	53209	1761	39.8
1246	Streptococcus vestibularis F0396	Bacteria	Firmicutes	Lactobacillales	Streptococcus	Oral	53573	1979	39.7
1247	Streptomyces sp. HPH0547	Bacteria	Actinobacteria	Streptomycetales	Streptomyces	Gastrointestinal tract	169487	6635	72.2
1248	Subdoligranulum sp. 4_3_54A2FAA	Bacteria	Firmicutes	Clostridiales	Subdoligranulum	Gastrointestinal tract	40041	4105	56.2
1249	Subdoligranulum variabile DSM 15176	Bacteria	Firmicutes	Clostridiales	Subdoligranulum	Gastrointestinal tract	18181	3381	57.2
1250	Succinatimonas hippei YIT 12066	Bacteria	Proteobacteria	Aeromonadales	Succinatimonas	Gastrointestinal tract	48507	2169	40.6
1251	Sutterella parvirubra YIT 11816	Bacteria	Proteobacteria	Burkholderiales	Sutterella	Gastrointestinal tract	48499	2483	65.3
1252	Sutterella wadsworthensis 2_1_59BFAA	Bacteria	Proteobacteria	Burkholderiales	Sutterella	Gastrointestinal tract	46431	2369	62.1
1253	Sutterella wadsworthensis 3_1_45B	Bacteria	Proteobacteria	Burkholderiales	Sutterella	Gastrointestinal tract	46429	2373	56
1254	Sutterella wadsworthensis HGA0223	Bacteria	Proteobacteria	Burkholderiales	Sutterella	Gastrointestinal tract	169488	2412	55.6
1255	Synergistes sp. 3_1_syn1	Bacteria	Synergistetes	Synergistales	Synergistes	Gastrointestinal tract	39419	2960	56.6
1256	Tannerella sp. 6_1_58FAA_CT1	Bacteria	Bacteroidetes	Bacteroidales	Tannerella	Gastrointestinal tract	40043	3210	40.3
1257	Treponema denticola AL-2	Bacteria	Spirochaetes	Spirochaetales	Treponema	Oral	64903	2632	37.7
1258	Treponema denticola ASLM	Bacteria	Spirochaetes	Spirochaetales	Treponema	Oral	64905	2569	37.7
1259	Treponema denticola ATCC 35404	Bacteria	Spirochaetes	Spirochaetales	Treponema	Oral	64911	2533	37.8
1260	Treponema denticola F0402	Bacteria	Spirochaetes	Spirochaetales	Treponema	Oral	42551	2601	37.5
1261	Treponema denticola H1-T	Bacteria	Spirochaetes	Spirochaetales	Treponema	Oral	64913	2705	37.7
1262	Treponema denticola H-22	Bacteria	Spirochaetes	Spirochaetales	Treponema	Unknown	64915	2520	37.6
1263	Treponema denticola OTK	Bacteria	Spirochaetes	Spirochaetales	Treponema	Oral	64919	2641	37.4
1264	Treponema denticola SP23	Bacteria	Spirochaetes	Spirochaetales	Treponema	Oral	64921	2614	37.5
1265	Treponema denticola SP32	Bacteria	Spirochaetes	Spirochaetales	Treponema	Oral	64923	2793	37.4
1266	Treponema denticola SP44	Bacteria	Spirochaetes	Spirochaetales	Treponema	Oral	64929	2610	37.5
1267	Treponema denticola US-Trep	Bacteria	Spirochaetes	Spirochaetales	Treponema	Oral	64933	2551	37.7
1268	Treponema maltophilum ATCC 51939	Bacteria	Spirochaetes	Spirochaetales	Treponema	Oral	169489	2287	47.4
1269	Treponema medium ATCC 700293	Bacteria	Spirochaetes	Spirochaetales	Treponema	Oral	169490	2338	43.9
1270	Treponema phagedenis F0421	Bacteria	Spirochaetes	Spirochaetales	Treponema	Urogenital tract	47285	3146	39.9
1271	Treponema socranskii subsp. paredis ATCC 35535	Bacteria	Spirochaetes	Spirochaetales	Treponema	Oral	169492	2426	47.6
1272	Treponema socranskii subsp. socranskii VPI DR56BR1116 = ATCC 35536	Bacteria	Spirochaetes	Spirochaetales	Treponema	Oral	220577	2624	49
1273	Treponema vincentii ATCC 35580	Bacteria	Spirochaetes	Spirochaetales	Treponema	Oral	34095	2559	44.9
1274	Treponema vincentii F0403	Bacteria	Spirochaetes	Spirochaetales	Treponema	Oral	169493	2441	44.9
1275	Turicella otitidis ATCC 51513	Bacteria	Actinobacteria	Bifidobacteriales	Turicella	Unknown	52203	1846	71.7
1276	Turicibacter sanguinis PC909	Bacteria	Firmicutes	Erysipelotrichales	Turicibacter	Gastrointestinal tract	42765	2781	34.6
1277	Turicibacter sp. HGF1	Bacteria	Firmicutes	Erysipelotrichales	Turicibacter	Gastrointestinal tract	59523	2815	34.6
1278	Tyzzerella nexilis DSM 1787	Bacteria	Firmicutes	Clostridiales	Tyzzerella	Gastrointestinal tract	28659	4027	39.8
1279	Veillonella atypica ACS-049-V-Sch6	Bacteria	Firmicutes	Selenomonadales	Veillonella	Urogenital tract	51075	1840	39.3
1280	Veillonella atypica ACS-134-V-Col7a	Bacteria	Firmicutes	Selenomonadales	Veillonella	Unknown	51079	1903	39.4
1281	Veillonella atypica KON	Bacteria	Firmicutes	Selenomonadales	Veillonella	Oral	80237	1911	39.2
1282	Veillonella dispar ATCC 17748	Bacteria	Firmicutes	Selenomonadales	Veillonella	Oral	30491	1954	39.3
1283	Veillonella parvula ACS-068-V-Sch12	Bacteria	Firmicutes	Selenomonadales	Veillonella	Urogenital tract	49441	1925	39.1
1284	Veillonella parvula ATCC 17745	Bacteria	Firmicutes	Selenomonadales	Veillonella	Oral	41557	1929	39
1285	Veillonella ratti ACS-216-V-Col6b	Bacteria	Firmicutes	Selenomonadales	Veillonella	Urogenital tract	52119	2126	42.4
1286	Veillonella sp. 3_1_44	Bacteria	Firmicutes	Selenomonadales	Veillonella	Gastrointestinal tract	41975	1816	39.3
1287	Veillonella sp. 6_1_27	Bacteria	Firmicutes	Selenomonadales	Veillonella	Gastrointestinal tract	41977	1843	39.3
1288	Veillonella sp. ACP1	Bacteria	Firmicutes	Selenomonadales	Veillonella	Oral	78581	1864	39.2
1289	Veillonella sp. HPA0037	Bacteria	Firmicutes	Selenomonadales	Veillonella	Gastrointestinal tract	169494	1861	39.3
1290	Veillonella sp. oral taxon 158 str. F0412	Bacteria	Firmicutes	Selenomonadales	Veillonella	Oral	52053	2000	39.5
1291	Veillonella sp. oral taxon 780 str. F0422	Bacteria	Firmicutes	Selenomonadales	Veillonella	Oral	61835	1588	39.6
1292	Weissella paramesenteroides ATCC 33313	Bacteria	Firmicutes	Lactobacillales	Weissella	Gastrointestinal tract	34661	1952	38.3
1293	Yokenella regensburgei ATCC 43003	Bacteria	Proteobacteria	Enterobacteriales	Yokenella	Gastrointestinal tract	65133	4710	54.3

## Sheet: Table S2
Supplementary File 1, Table S2: List of Lactobacillus strains used for demonstration of comparative analysis.
Sr.No.	Organism Name	Body Site	Domain	Phylum	Order	Genus	Project ID	NCBI Accession	No. of Proteins	Genomic G+C%
1	Lactobacillus acidophilus ATCC 4796	Gastrointestinal tract	Bacteria	Firmicutes	Lactobacillales	Lactobacillus	31477	PRJNA31477	2020	34.7
2	Lactobacillus amylolyticus DSM 11664	Gastrointestinal tract	Bacteria	Firmicutes	Lactobacillales	Lactobacillus	34615	PRJNA34615	1684	38.4
3	Lactobacillus antri DSM 16041	Gastrointestinal tract	Bacteria	Firmicutes	Lactobacillales	Lactobacillus	31479	PRJNA31479	2224	50.8
4	Lactobacillus brevis subsp. gravesensis ATCC 27305	Gastrointestinal tract	Bacteria	Firmicutes	Lactobacillales	Lactobacillus	31481	PRJNA31481	3041	40.4
5	Lactobacillus buchneri ATCC 11577	Gastrointestinal tract	Bacteria	Firmicutes	Lactobacillales	Lactobacillus	31483	PRJNA31483	3002	39.9
6	Lactobacillus delbrueckii subsp. lactis DSM 20072	Gastrointestinal tract	Bacteria	Firmicutes	Lactobacillales	Lactobacillus	53001	PRJNA53001	2006	50
7	Lactobacillus fermentum ATCC 14931	Gastrointestinal tract	Bacteria	Firmicutes	Lactobacillales	Lactobacillus	31485	PRJNA31485	1866	53
8	Lactobacillus fermentum IFO 3956	Gastrointestinal tract	Bacteria	Firmicutes	Lactobacillales	Lactobacillus	18979	PRJNA18979	1843	52.6
9	Lactobacillus helveticus DSM 20075	Gastrointestinal tract	Bacteria	Firmicutes	Lactobacillales	Lactobacillus	34619	PRJNA34619	2078	36.9
10	Lactobacillus hilgardii ATCC 8290	Gastrointestinal tract	Bacteria	Firmicutes	Lactobacillales	Lactobacillus	31489	PRJNA31489	2791	40
11	Lactobacillus paracasei subsp. paracasei ATCC 25302	Gastrointestinal tract	Bacteria	Firmicutes	Lactobacillales	Lactobacillus	31513	PRJNA31513	3042	46.5
12	Lactobacillus plantarum subsp. plantarum ATCC 14917 = JCM 1149	Gastrointestinal tract	Bacteria	Firmicutes	Lactobacillales	Lactobacillus	31515	PRJNA31515	3154	44.8
13	Lactobacillus reuteri CF48-3A	Gastrointestinal tract	Bacteria	Firmicutes	Lactobacillales	Lactobacillus	31553	PRJNA31553	2164	38.9
14	Lactobacillus reuteri JCM 1112	Gastrointestinal tract	Bacteria	Firmicutes	Lactobacillales	Lactobacillus	19011	PRJNA19011	1820	39.1
15	Lactobacillus reuteri MM2-3	Gastrointestinal tract	Bacteria	Firmicutes	Lactobacillales	Lactobacillus	34627	PRJNA34627	2045	38.9
16	Lactobacillus reuteri MM4-1A	Gastrointestinal tract	Bacteria	Firmicutes	Lactobacillales	Lactobacillus	31511	PRJNA31511	2095	38.8
17	Lactobacillus reuteri SD2112	Gastrointestinal tract	Bacteria	Firmicutes	Lactobacillales	Lactobacillus	30643	PRJNA30643	2246	39
18	Lactobacillus rhamnosus ATCC 21052	Gastrointestinal tract	Bacteria	Firmicutes	Lactobacillales	Lactobacillus	65127	PRJNA65127	3014	46.7
19	Lactobacillus rhamnosus GG	Gastrointestinal tract	Bacteria	Firmicutes	Lactobacillales	Lactobacillus	40637	PRJNA40637	2755	47.1
20	Lactobacillus rhamnosus LMS2-1	Gastrointestinal tract	Bacteria	Firmicutes	Lactobacillales	Lactobacillus	31497	PRJNA31497	3155	46.5
21	Lactobacillus ruminis ATCC 25644	Gastrointestinal tract	Bacteria	Firmicutes	Lactobacillales	Lactobacillus	31499	PRJNA31499	2251	43.7
22	Lactobacillus sp. 7_1_47FAA	Gastrointestinal tract	Bacteria	Firmicutes	Lactobacillales	Lactobacillus	40031	PRJNA40031	1181	32.6
23	Lactobacillus ultunensis DSM 16047	Gastrointestinal tract	Bacteria	Firmicutes	Lactobacillales	Lactobacillus	31505	PRJNA31505	2210	36.1
24	Lactobacillus kisonensis F0435	Oral	Bacteria	Firmicutes	Lactobacillales	Lactobacillus	49693	PRJNA49693	3325	41.7
25	Lactobacillus oris F0423	Oral	Bacteria	Firmicutes	Lactobacillales	Lactobacillus	61831	PRJNA61831	2050	50.1
26	Lactobacillus parafarraginis F0439	Oral	Bacteria	Firmicutes	Lactobacillales	Lactobacillus	49691	PRJNA49691	3183	45.4
27	Lactobacillus salivarius ATCC 11741	Oral	Bacteria	Firmicutes	Lactobacillales	Lactobacillus	31503	PRJNA31503	1976	32.8
28	Lactobacillus coleohominis 101-4-CHN	Urogenital tract	Bacteria	Firmicutes	Lactobacillales	Lactobacillus	37949	PRJNA37949	1652	41.5
29	Lactobacillus crispatus 125-2-CHN	Urogenital tract	Bacteria	Firmicutes	Lactobacillales	Lactobacillus	38361	PRJNA38361	2082	36.9
30	Lactobacillus crispatus 214-1	Urogenital tract	Bacteria	Firmicutes	Lactobacillales	Lactobacillus	40665	PRJNA40665	2163	37.1
31	Lactobacillus crispatus CTV-05	Urogenital tract	Bacteria	Firmicutes	Lactobacillales	Lactobacillus	36325	PRJNA36325	2248	37.1
32	Lactobacillus crispatus FB049-03	Urogenital tract	Bacteria	Firmicutes	Lactobacillales	Lactobacillus	52107	PRJNA52107	2433	37.1
33	Lactobacillus crispatus FB077-07	Urogenital tract	Bacteria	Firmicutes	Lactobacillales	Lactobacillus	52105	PRJNA52105	2643	36.9
34	Lactobacillus crispatus JV-V01	Urogenital tract	Bacteria	Firmicutes	Lactobacillales	Lactobacillus	30641	PRJNA30641	2209	37
35	Lactobacillus crispatus MV-1A-US	Urogenital tract	Bacteria	Firmicutes	Lactobacillales	Lactobacillus	37951	PRJNA37951	2339	37
36	Lactobacillus crispatus MV-3A-US	Urogenital tract	Bacteria	Firmicutes	Lactobacillales	Lactobacillus	38513	PRJNA38513	2330	36.9
37	Lactobacillus crispatus SJ-3C-US	Urogenital tract	Bacteria	Firmicutes	Lactobacillales	Lactobacillus	42533	PRJNA42533	2126	37.1
38	Lactobacillus delbrueckii subsp. bulgaricus PB2003/044-T3-4	Urogenital tract	Bacteria	Firmicutes	Lactobacillales	Lactobacillus	49619	PRJNA49619	1909	50.9
39	Lactobacillus fermentum 28-3-CHN	Urogenital tract	Bacteria	Firmicutes	Lactobacillales	Lactobacillus	38517	PRJNA38517	1880	52.7
40	Lactobacillus gasseri 224-1	Urogenital tract	Bacteria	Firmicutes	Lactobacillales	Lactobacillus	40683	PRJNA40683	2252	34.9
41	Lactobacillus gasseri JV-V03	Urogenital tract	Bacteria	Firmicutes	Lactobacillales	Lactobacillus	31487	PRJNA31487	1977	34.7
42	Lactobacillus gasseri MV-22	Urogenital tract	Bacteria	Firmicutes	Lactobacillales	Lactobacillus	31203	PRJNA31203	1626	35
43	Lactobacillus gasseri SJ-9E-US	Urogenital tract	Bacteria	Firmicutes	Lactobacillales	Lactobacillus	42535	PRJNA42535	1680	35
44	Lactobacillus gasseri SV-16A-US	Urogenital tract	Bacteria	Firmicutes	Lactobacillales	Lactobacillus	42543	PRJNA42543	1939	34.9
45	Lactobacillus iners ATCC 55195	Urogenital tract	Bacteria	Firmicutes	Lactobacillales	Lactobacillus	53061	PRJNA53061	1144	32.5
46	Lactobacillus iners DSM 13335	Urogenital tract	Bacteria	Firmicutes	Lactobacillales	Lactobacillus	31491	PRJNA31491	1214	32.5
47	Lactobacillus iners LactinV 01V1-a	Urogenital tract	Bacteria	Firmicutes	Lactobacillales	Lactobacillus	52033	PRJNA52033	1527	32.5
48	Lactobacillus iners LactinV 03V1-b	Urogenital tract	Bacteria	Firmicutes	Lactobacillales	Lactobacillus	52035	PRJNA52035	1459	32.6
49	Lactobacillus iners LactinV 09V1-c	Urogenital tract	Bacteria	Firmicutes	Lactobacillales	Lactobacillus	52037	PRJNA52037	1361	32.6
50	Lactobacillus iners LactinV 11V1-d	Urogenital tract	Bacteria	Firmicutes	Lactobacillales	Lactobacillus	52039	PRJNA52039	1338	32.6
51	Lactobacillus iners LEAF 2052A-d	Urogenital tract	Bacteria	Firmicutes	Lactobacillales	Lactobacillus	52043	PRJNA52043	1256	32.6
52	Lactobacillus iners LEAF 2053A-b	Urogenital tract	Bacteria	Firmicutes	Lactobacillales	Lactobacillus	52041	PRJNA52041	1277	32.4
53	Lactobacillus iners LEAF 2062A-h1	Urogenital tract	Bacteria	Firmicutes	Lactobacillales	Lactobacillus	52045	PRJNA52045	1265	32.6
54	Lactobacillus iners LEAF 3008A-a	Urogenital tract	Bacteria	Firmicutes	Lactobacillales	Lactobacillus	52047	PRJNA52047	1210	32.5
55	Lactobacillus iners SPIN 1401G	Urogenital tract	Bacteria	Firmicutes	Lactobacillales	Lactobacillus	52029	PRJNA52029	1238	32.6
56	Lactobacillus iners SPIN 2503V10-D	Urogenital tract	Bacteria	Firmicutes	Lactobacillales	Lactobacillus	52031	PRJNA52031	1273	32.5
57	Lactobacillus iners UPII 143-D	Urogenital tract	Bacteria	Firmicutes	Lactobacillales	Lactobacillus	60373	PRJNA60373	1186	32.5
58	Lactobacillus jensenii 115-3-CHN	Urogenital tract	Bacteria	Firmicutes	Lactobacillales	Lactobacillus	38645	PRJNA38645	1470	34.1
59	Lactobacillus jensenii 1153	Urogenital tract	Bacteria	Firmicutes	Lactobacillales	Lactobacillus	31205	PRJNA31205	1347	34.5
60	Lactobacillus jensenii 269-3	Urogenital tract	Bacteria	Firmicutes	Lactobacillales	Lactobacillus	34097	PRJNA34097	1575	34.4
61	Lactobacillus jensenii 27-2-CHN	Urogenital tract	Bacteria	Firmicutes	Lactobacillales	Lactobacillus	37953	PRJNA37953	1506	34
62	Lactobacillus jensenii JV-V16	Urogenital tract	Bacteria	Firmicutes	Lactobacillales	Lactobacillus	31493	PRJNA31493	1450	34.2
63	Lactobacillus jensenii SJ-7A-US	Urogenital tract	Bacteria	Firmicutes	Lactobacillales	Lactobacillus	38515	PRJNA38515	1630	34.3
64	Lactobacillus johnsonii ATCC 33200	Urogenital tract	Bacteria	Firmicutes	Lactobacillales	Lactobacillus	31495	PRJNA31495	1838	34.7
65	Lactobacillus oris PB013-T2-3	Urogenital tract	Bacteria	Firmicutes	Lactobacillales	Lactobacillus	54025	PRJNA54025	2038	49.9
66	Lactobacillus salivarius ACS-116-V-Col5a	Urogenital tract	Bacteria	Firmicutes	Lactobacillales	Lactobacillus	49443	PRJNA49443	2121	32.8
67	Lactobacillus vaginalis ATCC 49540	Urogenital tract	Bacteria	Firmicutes	Lactobacillales	Lactobacillus	31507	PRJNA31507	1870	41.1
